# Supplementary material for: Novel Insights into the Downstream Pathways and Targets Controlled by Transcription Factors CREM in the Testis
Source: PLoS One. 2012 Feb 22;7(2):e31798. doi: 10.1371/journal.pone.0031798 (PMC3285179; doi:10.1371/journal.pone.0031798)
Supplement: Table S1 — Differentially expressed genes as detected by GeneChip Mouse Gene 1.0 ST Affymetrix microarrays between Crem knockout and wild-type mice testis. (XLS) [file pone.0031798.s006.xls]

## Sheet: Table S1
Table S1: Differentially expressed genes as detected by GeneChip Mouse Gene 1.0 ST Affymetrix microarrays between Crem knockout and wildtype mice testis.
Probe	Symbol	Description	GenBank	t-statistic	p-value	Fold Change
10425726	37865	septin 3	NM_011889	3.46	0.001	0.35
94079_at	38231	septin 4	X61452	-14.54	0	-3.8
10534066	41883	septin 14	NM_028826	3.12	0.004	0.31
10496629	42248	selenoprotein	NM_053102	9.15	0	0.57
10520638	0610007C21Rik	RIKEN cDNA 0610007C21 gene	NM_027855	2.71	0.01	0.32
10401667	0610007P14Rik	RIKEN cDNA 0610007P14 gene	BC004591	3.21	0.003	0.37
10442914	0610011F06Rik	RIKEN cDNA 0610011F06 gene	NM_026686	-8.26	0	-1.1
10389005	1110002N22Rik	RIKEN cDNA 1110002N22 gene	NM_183275	2.9	0.006	0.33
10440840	1110004E09Rik	RIKEN cDNA 1110004E09 gene	BC019533	3.34	0.002	0.32
10556576	1110004F10Rik	RIKEN cDNA 1110004F10 gene	NM_019772	3.25	0.002	0.28
10568417	1110007A13Rik	RIKEN cDNA 1110007A13 gene	BC038342	7.88	0	0.55
10512254	1110017D15Rik	RIKEN cDNA 1110017D15 gene	NM_001048005	-18.82	0	-2.15
10382698	1110017F19Rik	RIKEN cDNA 1110017F19 gene	NM_001162998	-5.61	0	-0.59
10401564	1110018G07Rik	RIKEN cDNA 1110018G07 gene	NM_178065	-3.6	0.001	-0.24
10485013	1110051M20Rik	RIKEN cDNA 1110051M20 gene	BC085239	2.94	0.006	0.43
10353545	1110058L19Rik	RIKEN cDNA 1110058L19 gene	NM_026503	2.78	0.008	0.46
10466676	1110059E24Rik	RIKEN cDNA 1110059E24 gene	BC023385	3.14	0.003	0.7
10599422	1110059M19Rik	RIKEN cDNA 1110059M19 gene	BC060289	6.1	0	0.71
10350614	1190005F20Rik	RIKEN cDNA 1190005F20 gene	NM_026876	3.35	0.002	0.53
10582196	1190005I06Rik	RIKEN cDNA 1190005I06 gene	BC027666	-9.51	0	-1.75
10406742	1200014M14Rik	RIKEN cDNA 1200014M14 gene	BC016527	4.26	0	0.49
10358677	1200016B10Rik	RIKEN cDNA 1200016B10 gene	NM_025819	3.08	0.004	1.04
10474977	1500003O03Rik	RIKEN cDNA 1500003O03 gene	NM_019769	3.58	0.001	0.3
10425723	1500009C09Rik	RIKEN cDNA 1500009C09 gene	BC023061	4.97	0	0.52
10533474	1500011H22Rik	RIKEN cDNA 1500011H22 gene	BC019498	2.76	0.009	0.29
10487476	1500011K16Rik	RIKEN cDNA 1500011K16 gene	NR_015476	4.03	0	0.44
10600685	1600014K23Rik	RIKEN cDNA 1600014K23 gene	BC049727	3.91	0	0.45
10569085	1600016N20Rik	RIKEN cDNA 1600016N20 gene	BC119093	3.12	0.004	0.25
10479402	1600027N09Rik	RIKEN cDNA 1600027N09 gene	NM_028479	-9.11	0	-0.71
10585186	1600029D21Rik	RIKEN cDNA 1600029D21 gene	NM_029639	5.52	0	1.75
10535720	1700001J03Rik	RIKEN cDNA 1700001J03 gene	BC048528	3.01	0.005	0.38
10402608	1700001K19Rik	RIKEN cDNA 1700001K19 gene	BC048462	-28.44	0	-4.25
10405964	1700001L19Rik	RIKEN cDNA 1700001L19 gene	BC119515	4.86	0	0.53
10481499	1700001O22Rik	RIKEN cDNA 1700001O22 gene	BC023044	-27.16	0	-3.61
10390498	1700001P01Rik	RIKEN cDNA 1700001P01 gene	NM_028156	-21.03	0	-2.52
10477551	1700003F12Rik	RIKEN cDNA 1700003F12 gene	DQ080431	-23.61	0	-2.85
10511984	1700003M02Rik	RIKEN cDNA 1700003M02 gene	NM_027041	2.76	0.009	0.26
10459799	1700003O11Rik	RIKEN cDNA 1700003O11 gene	DQ284430	-8.4	0	-0.93
10381506	1700006E09Rik	RIKEN cDNA 1700006E09 gene	BC116819	-29.18	0	-3.93
10572934	1700007B14Rik	RIKEN cDNA 1700007B14 gene	BC117767	-22	0	-3.19
10568512	1700007K09Rik	RIKEN cDNA 1700007K09 gene	NM_027037	-21.84	0	-2.37
10481272	1700007K13Rik	RIKEN cDNA 1700007K13 gene	BC099566	6.42	0	0.92
10364331	1700009J07Rik	RIKEN cDNA 1700009J07 gene	NR_015547	-36.38	0	-4.6
10503958	1700009N14Rik	RIKEN cDNA 1700009N14 gene	BC116915	-22.19	0	-5.31
10351517	1700009P17Rik	RIKEN cDNA 1700009P17 gene	BC061017	-3.18	0.003	-0.53
10476737	1700010M22Rik	RIKEN cDNA 1700010M22 gene	NM_025490	-21.95	0	-5.39
10427063	1700011A15Rik	RIKEN cDNA 1700011A15 gene	BC048463	-15.17	0	-1.38
10545266	1700011F03Rik	RIKEN cDNA 1700011F03 gene	BC049736	-24.42	0	-3.98
10419392	1700011H14Rik	RIKEN cDNA 1700011H14 gene	BC026534	2.86	0.007	0.39
10514377	1700011H22Rik	RIKEN cDNA 1700011H22 gene	BC099579	-4.31	0	-0.53
10537098	1700012A03Rik	RIKEN cDNA 1700012A03 gene	BC087908	-24.93	0	-3.83
10350710	1700012A16Rik	RIKEN cDNA 1700012A16 gene	BC113157	3.57	0.001	0.43
10392476	1700012B07Rik	RIKEN cDNA 1700012B07 gene	NM_027038	-26.62	0	-3.06
10590962	1700012B09Rik	RIKEN cDNA 1700012B09 gene	BC092535	7.72	0	0.88
10518209	1700012P22Rik	RIKEN cDNA 1700012P22 gene	NM_027056	3.1	0.004	0.39
10409786	1700013B16Rik	RIKEN cDNA 1700013B16 gene	NM_028157	-14.95	0	-2.14
10547697	1700013D24Rik	RIKEN cDNA 1700013D24 gene	BC120816	-25.21	0	-3.05
10495332	1700013F07Rik	RIKEN cDNA 1700013F07 gene	BC116223	-4.87	0	-0.56
10509277	1700013G24Rik	RIKEN cDNA 1700013G24 gene	NM_027063	-34.03	0	-3.68
10351482	1700015E13Rik	RIKEN cDNA 1700015E13 gene	BC099563	-30.2	0	-3.26
10352097	1700016C15Rik	RIKEN cDNA 1700016C15 gene	NM_027077	-37.17	0	-5.19
10577057	1700016D06Rik	RIKEN cDNA 1700016D06 gene	AY026045	-29.62	0	-4.61
10531894	1700016H13Rik	RIKEN cDNA 1700016H13 gene	BC049644	-21.9	0	-5.7
10366131	1700017N19Rik	RIKEN cDNA 1700017N19 gene	NM_001081246	-27.82	0	-2.62
10455531	1700018A14Rik	RIKEN cDNA 1700018A14 gene	NM_001145259	-3.39	0.002	-0.36
10513715	1700018C11Rik	RIKEN cDNA 1700018C11 gene	BC048618	-24.84	0	-4.9
10570168	1700018L24Rik	RIKEN cDNA 1700018L24 gene	BC049746	-21.02	0	-4.15
10569757	1700019B03Rik	RIKEN cDNA 1700019B03 gene	BC050809	-15.6	0	-2.15
10354529	1700019D03Rik	RIKEN cDNA 1700019D03 gene	BC048645	-16.05	0	-2.17
10545886	1700019G17Rik	RIKEN cDNA 1700019G17 gene	NM_029331	-9.71	0	-1.35
10401950	1700019M22Rik	RIKEN cDNA 1700019M22 gene	NM_027076	-14.69	0	-2.03
10468738	1700019N19Rik	RIKEN cDNA 1700019N19 gene	BC049561	-25.4	0	-3.73
10348074	1700019O17Rik	RIKEN cDNA 1700019O17 gene	BC100497	-21.35	0	-2.66
10489562	1700020C07Rik	RIKEN cDNA 1700020C07 gene	BC116354	-28.01	0	-2.43
10379685	1700020L24Rik	RIKEN cDNA 1700020L24 gene	NM_025492	-5.73	0	-0.54
10499342	1700021C14Rik	RIKEN cDNA 1700021C14 gene	NM_029801	-11.47	0	-0.94
10479058	1700021F07Rik	RIKEN cDNA 1700021F07 gene	BC050790	3.61	0.001	0.31
10439092	1700021K19Rik	RIKEN cDNA 1700021K19 gene	BC060601	4.47	0	0.52
10520247	1700022A21Rik	glycerol-3-phosphate dehydrogenase 1-like pseudogene	NR_003953	-25.76	0	-2.41
10445067	1700022C21Rik	RIKEN cDNA 1700022C21 gene	BC027007	3.98	0	0.88
10504230	1700022I11Rik	RIKEN cDNA 1700022I11 gene	NM_026088	-20.96	0	-2.28
10552718	1700023D19Rik	RIKEN cDNA 1700023D19 gene	BC048526	-29.77	0	-3.95
10522702	1700023E05Rik	RIKEN cDNA 1700023E05 gene	BC053422	-7.83	0	-1.15
10391854	1700023F06Rik	RIKEN cDNA 1700023F06 gene	BC100507	-29.8	0	-3.76
10599028	1700023I07Rik	RIKEN cDNA 1700023I07 gene	NM_029707	-15.34	0	-2.2
10418812	1700024G13Rik	RIKEN cDNA 1700024G13 gene	BC107222	4.39	0	0.43
10506470	1700024P16Rik	RIKEN cDNA 1700024P16 gene	NM_001162980	4.23	0	0.53
10358717	1700025G04Rik	RIKEN cDNA 1700025G04 gene	NM_197990	-4.21	0	-0.7
10565241	1700026D08Rik	RIKEN cDNA 1700026D08 gene	BC061016	5.75	0	0.58
10481312	1700026L06Rik	RIKEN cDNA 1700026L06 gene	NM_027283	-20.81	0	-1.95
10500999	1700027A23Rik	RIKEN cDNA 1700027A23 gene	NM_029604	-8.58	0	-0.94
10364217	1700027D21Rik	RIKEN cDNA 1700027D21 gene	NM_029661	-33.26	0	-2.98
10466728	1700028P14Rik	RIKEN cDNA 1700028P14 gene	BC049563	4.53	0	0.45
10577179	1700029H14Rik	RIKEN cDNA 1700029H14 gene	NM_025601	-24.11	0	-5.1
10478994	1700029J11Rik	RIKEN cDNA 1700029J11 gene	BC137932	-34.42	0	-4.52
10425630	1700029P11Rik	RIKEN cDNA 1700029P11 gene	NM_025503	-2.79	0.008	-0.3
10426584	1700031M16Rik	RIKEN cDNA 1700031M16 gene	BC048654	-25.56	0	-5.14
10455714	1700034E13Rik	RIKEN cDNA 1700034E13 gene	BC048563	-21.26	0	-4.32
10374895	1700034F02Rik	RIKEN cDNA 1700034F02 gene	BC137683	2.93	0.006	0.28
10497960	1700034I23Rik	RIKEN cDNA 1700034I23 gene	BC117739	-16.17	0	-2.56
10549377	1700034J05Rik	RIKEN cDNA 1700034J05 gene	BC052362	7.26	0	0.87
10537676	1700034O15Rik	RIKEN cDNA 1700034O15 gene	BC048592	-14.89	0	-1.32
10437263	1700037C18Rik	RIKEN cDNA 1700037C18 gene	NM_028484	-9.71	0	-0.78
10607718	1700045I19Rik	ring finger protein 138 pseudogene	NR_003640	-4.43	0	-0.66
10561337	1700049G17Rik	RIKEN cDNA 1700049G17 gene	NM_028538	-3.77	0.001	-0.81
10369894	1700049L16Rik	hematological and neurological expressed 1-like pseudogene	NR_003644	-8.21	0	-0.94
10582586	1700054N08Rik	RIKEN cDNA 1700054N08 gene	BC036300	-9.63	0	-0.96
10598598	1700054O13Rik	RIKEN cDNA 1700054O13 gene	NM_026096	-24.98	0	-3.15
10359225	1700057K13Rik	RIKEN cDNA 1700057K13 gene	BC099580	-35.17	0	-5.15
10477467	1700058C13Rik	RIKEN cDNA 1700058C13 gene	NM_028528	-32.92	0	-5.18
10446190	1700061G19Rik	RIKEN cDNA 1700061G19 gene	BC116283	-30.8	0	-4.48
10455809	1700065I17Rik	RIKEN cDNA 1700065I17 gene	BC099538	-25.73	0	-3.35
10445743	1700067P10Rik	RIKEN cDNA 1700067P10 gene	NM_026625	-30.55	0	-4.78
10389062	1700071K01Rik	RIKEN cDNA 1700071K01 gene	BC139179	-22.04	0	-2.46
10375127	1700072H12Rik	RIKEN cDNA 1700072H12 gene	AK006938	-3	0.005	-0.35
10542724	1700073E17Rik	ribosomal protein L7 pseudogene	NR_003625	7.44	0	1.12
10596322	1700080E11Rik	RIKEN cDNA 1700080E11 gene	NM_028562	-34.1	0	-4.07
10447337	1700090G07Rik	RIKEN cDNA 1700090G07 gene	NM_030104	-36.07	0	-3.69
10469693	1700092C17Rik	RIKEN cDNA 1700092C17 gene	AK007039	-45.44	0	-4.22
10384685	1700093K21Rik	RIKEN cDNA 1700093K21 gene	NM_026105	-24.89	0	-5.35
10570191	1700094C09Rik	RIKEN cDNA 1700094C09 gene	BC048522	-36.66	0	-4.98
10493626	1700094D03Rik	RIKEN cDNA 1700094D03 gene	BC048560	5.71	0	1.23
10588927	1700102P08Rik	RIKEN cDNA 1700102P08 gene	NM_053216	2.98	0.005	0.34
10483800	1700109F18Rik	RIKEN cDNA 1700109F18 gene	NR_027899	-5.16	0	-0.63
10422026	1700110M21Rik	RIKEN cDNA 1700110M21 gene	NM_029680	-29.45	0	-4.73
10568278	1700120K04Rik	RIKEN cDNA 1700120K04 gene	NR_027915	-16.88	0	-2.31
10379880	1700125H20Rik	RIKEN cDNA 1700125H20 gene	BC048674	6.7	0	0.63
10420472	1700129C05Rik	RIKEN cDNA 1700129C05 gene	BC049552	-15.11	0	-1.53
10546047	1810020O05Rik	Riken cDNA 1810020O05 gene	XM_001479524	4.29	0	0.59
10487366	1810024B03Rik	RIKEN cDNA 1810024B03 gene	BC117065	-15.3	0	-1.98
10382838	1810032O08Rik	RIKEN cDNA 1810032O08 gene	NR_027821	2.95	0.006	0.39
10396346	1810048J11Rik	RIKEN cDNA 1810048J11 gene	NM_026327	3.24	0.003	0.31
10417794	1810063B07Rik	RIKEN cDNA 1810063B07 gene	NM_026209	-12.47	0	-1.34
10376376	1810065E05Rik	RIKEN cDNA 1810065E05 gene	BC026941	-3.58	0.001	-0.41
10478962	2010011I20Rik	RIKEN cDNA 2010011I20 gene	NM_025912	2.84	0.007	0.28
10463695	2010012O05Rik	RIKEN cDNA 2010012O05 gene	BC027506	3.88	0	0.39
10511017	2010015L04Rik	RIKEN cDNA 2010015L04 gene	NM_177674	3.26	0.002	0.33
10487321	2010106G01Rik	RIKEN cDNA 2010106G01 gene	NM_023220	-4.84	0	-0.91
10402752	2010107E04Rik	RIKEN cDNA 2010107E04 gene	NM_027360	-7.88	0	-0.88
10354019	2010300C02Rik	RIKEN cDNA 2010300C02 gene	BC072639	-3.24	0.003	-0.37
10506781	2010305A19Rik	RIKEN cDNA 2010305A19 gene	BC012391	3.03	0.005	0.31
10470001	2010317E24Rik	RIKEN cDNA 2010317E24 gene	AB197927	-3.33	0.002	-0.28
10586274	2010321M09Rik	RIKEN cDNA 2010321M09 gene	NM_175153	3.74	0.001	0.28
10488472	2310001A20Rik	RIKEN cDNA 2310001A20 gene	AJ310638	2.92	0.006	0.37
10479458	2310003C23Rik	RIKEN cDNA 2310003C23 gene	BC059022	6.13	0	0.43
10440028	2310005G13Rik	RIKEN cDNA 2310005G13 gene	NM_183281	10.54	0	1.27
10358155	2310006M14Rik	RIKEN cDNA 2310006M14 gene	AK009188	-17.84	0	-1.78
10437970	2310008H04Rik	RIKEN cDNA 2310008H04 gene	BC089026	3.93	0	0.4
10567343	2310008H09Rik	RIKEN cDNA 2310008H09 gene	NM_023197	-6.93	0	-0.94
10517682	2310028O11Rik	RIKEN cDNA 2310028O11 gene	NM_001163006	-5.14	0	-0.44
10511501	2310030N02Rik	RIKEN cDNA 2310030N02 gene	NM_001085493	3.46	0.001	0.35
10573515	2310036O22Rik	RIKEN cDNA 2310036O22 gene	BC029622	2.78	0.009	0.31
10397476	2310044G17Rik	RIKEN cDNA 2310044G17 gene	BC026384	5.02	0	0.49
10595094	2310046A06Rik	RIKEN cDNA 2310046A06 gene	NM_027150	8.35	0	1.04
10377416	2310047M10Rik	RIKEN cDNA 2310047M10 gene	NM_028005	2.74	0.01	0.37
10581625	2400003C14Rik	RIKEN cDNA 2400003C14 gene	BC039052	4.76	0	0.32
10552622	2410002F23Rik	RIKEN cDNA 2410002F23 gene	BC059896	3.06	0.004	0.42
10496742	2410004B18Rik	RIKEN cDNA 2410004B18 gene	NM_025555	6.62	0	0.68
10452110	2410015M20Rik	RIKEN cDNA 2410015M20 gene	BC056164	-2.86	0.007	-0.5
10572461	2410018E23Rik	RIKEN cDNA 2410018E23 gene	XM_912668	-14.24	0	-1.65
10538408	2410066E13Rik	RIKEN cDNA 2410066E13 gene	BC042507	-6.05	0	-0.75
10429686	2410075B13Rik	RIKEN cDNA 2410075B13 gene	NM_146059	2.7	0.011	0.29
10447042	2410091C18Rik	RIKEN cDNA 2410091C18 gene	NM_028611	5.14	0	0.42
10363559	2510003E04Rik	RIKEN cDNA 2510003E04 gene	NM_028197	-5.17	0	-0.58
10543226	2610001J05Rik	RIKEN cDNA 2610001J05 gene	NR_024619	3.73	0.001	0.35
10508996	2610002D18Rik	RIKEN cDNA 2610002D18 gene	BC138271	-4.1	0	-0.41
10402073	2610021K21Rik	RIKEN cDNA 2610021K21 gene	BC049109	4.61	0	0.51
10415377	2610027L16Rik	RIKEN cDNA 2610027L16 gene	NM_026403	2.71	0.01	0.31
10601335	2610029G23Rik	RIKEN cDNA 2610029G23 gene	BC035042	3.67	0.001	0.39
10511803	2610029I01Rik	RIKEN cDNA 2610029I01 gene	NM_029840	-13.23	0	-1.82
10452386	2610034M16Rik	RIKEN cDNA 2610034M16 gene	BC033350	2.84	0.007	0.24
10368508	2610036L11Rik	RIKEN cDNA 2610036L11 gene	NM_001109747	5.32	0	0.71
10450622	2610110G12Rik	RIKEN cDNA 2610110G12 gene	NM_001142744	-7.13	0	-0.65
10554712	2610206C17Rik	RIKEN cDNA 2610206C17 gene	AK011897	-5.19	0	-0.8
10379075	2610507B11Rik	RIKEN cDNA 2610507B11 gene	NM_001002004	4.58	0	0.32
10419034	2610528A11Rik	RIKEN cDNA 2610528A11 gene	BC049685	-18.32	0	-1.82
10485674	2700007P21Rik	RIKEN cDNA 2700007P21 gene	NM_173750	2.83	0.008	0.59
10558297	2700050L05Rik	RIKEN cDNA 2700050L05 gene	BC072596	-5.68	0	-1.15
10454326	2700062C07Rik	RIKEN cDNA 2700062C07 gene	BC084681	4.15	0	0.33
10468816	2700078E11Rik	RIKEN cDNA 2700078E11 gene	BC026363	-12.1	0	-2.18
10398721	2810002N01Rik	RIKEN cDNA 2810002N01 gene	BC071262	-10.93	0	-0.97
10436588	2810055G20Rik	RIKEN cDNA 2810055G20 gene	AK051166	9.41	0	1.09
10493292	2810403A07Rik	RIKEN cDNA 2810403A07 gene	AK173057	2.78	0.009	0.41
10387723	2810408A11Rik	RIKEN cDNA 2810408A11 gene	BC069874	-21.37	0	-3.17
10351179	2810422O20Rik	RIKEN cDNA 2810422O20 gene	BC050143	4.73	0	0.56
10527229	2810453I06Rik	RIKEN cDNA 2810453I06 gene	NM_026050	-10.47	0	-1.95
10397230	2900006K08Rik	RIKEN cDNA 2900006K08 gene	BC151099	3.41	0.002	0.46
10481585	2900010J23Rik	RIKEN cDNA 2900010J23 gene	BC021748	3	0.005	0.34
10474588	2900064A13Rik	RIKEN cDNA 2900064A13 gene	BC115477	3.02	0.005	0.18
10452643	2900073G15Rik	RIKEN cDNA 2900073G15 gene	NM_026064	4.74	0	0.39
10550015	2900092C05Rik	RIKEN cDNA 2900092C05 gene	BC087883	-3.48	0.001	-0.33
10453918	3110002H16Rik	RIKEN cDNA 3110002H16 gene	NM_029623	5.28	0	0.54
10368041	3110003A17Rik	RIKEN cDNA 3110003A17 gene	NM_028440	3.73	0.001	0.72
10349333	3110009E18Rik	RIKEN cDNA 3110009E18 gene	BC028767	2.87	0.007	0.3
10344743	3110035E14Rik	RIKEN cDNA 3110035E14 gene	BC066997	3.75	0.001	0.44
10565170	3110040N11Rik	RIKEN cDNA 3110040N11 gene	BC027500	3.65	0.001	0.29
10535084	3110082I17Rik	RIKEN cDNA 3110082I17 gene	NM_028469	5.79	0	0.56
10555576	3200002M19Rik	RIKEN cDNA 3200002M19 gene	BC080730	2.78	0.009	0.31
10599680	3830403N18Rik	RIKEN cDNA 3830403N18 gene	NM_027510	4.06	0	0.49
10396905	3830431G21Rik	RIKEN cDNA 3830431G21 gene	BC137602	4.36	0	0.49
10379953	4632419I22Rik	RIKEN cDNA 4632419I22 gene	BC067002	5.16	0	0.52
10432734	4732456N10Rik	RIKEN cDNA 4732456N10 gene	BC118024	2.81	0.008	0.31
10402490	4831426I19Rik	RIKEN cDNA 4831426I19 gene	NM_001042699	-4.58	0	-0.38
10495613	4833424O15Rik	RIKEN cDNA 4833424O15 gene	NM_029425	-5.63	0	-0.89
10409330	4833439L19Rik	RIKEN cDNA 4833439L19 gene	BC033445	2.78	0.009	0.29
10449977	4921501E09Rik	RIKEN cDNA 4921501E09 gene	NM_001009544	-11.15	0	-0.99
10480360	4921504E06Rik	RIKEN cDNA 4921504E06 gene	BC132142	12.03	0	1.3
10544689	4921507P07Rik	RIKEN cDNA 4921507P07 gene	BC055110	-30.61	0	-4.92
10488553	4921509C19Rik	RIKEN cDNA 4921509C19 gene	BC119071	-16.34	0	-2.63
10601607	4921511C20Rik	high density lipoprotein (HDL) binding protein pseudogene	NR_003646	-4.18	0	-0.63
10588752	4921517D21Rik	RIKEN cDNA 4921517D21 gene	BC115773	-6.34	0	-0.71
10409779	4921517D22Rik	RIKEN cDNA 4921517D22 gene	BC147600	-28.44	0	-3.37
10477831	4921517L17Rik	RIKEN cDNA 4921517L17 gene	BC140978	-23.89	0	-2.61
10355176	4921521F21Rik	RIKEN cDNA 4921521F21 gene	BC051128	4.3	0	0.76
10451800	4921523A10Rik	RIKEN cDNA 4921523A10 gene	NM_173449	-19.97	0	-2.74
10457798	4921528I01Rik	RIKEN cDNA 4921528I01 gene	BC140993	6.13	0	0.59
10416727	4921530L21Rik	RIKEN cDNA 4921530L21 gene	BC049573	-36.78	0	-4.57
10514751	4921539E11Rik	RIKEN cDNA 4921539E11 gene	BC107405	-34.68	0	-3.23
10497012	4922501L14Rik	RIKEN cDNA 4922501L14 gene	BC138236	-9.15	0	-0.95
10360828	4922505E12Rik	RIKEN cDNA 4922505E12 gene	NM_001033547	-25.2	0	-2.64
10482052	4930402F06Rik	RIKEN cDNA 4930402F06 gene	BC115676	-27.16	0	-2.69
10603738	4930403L05Rik	protein phosphatase 1 regulatory subunit 2 pseudogene	NM_026128	-24.26	0	-2.83
10376127	4930404A10Rik	RIKEN cDNA 4930404A10 gene	NM_029105	5.94	0	0.66
10568624	4930404H21Rik	RIKEN cDNA 4930404H21 gene	BC100509	-27.07	0	-3.69
10469138	4930412O13Rik	RIKEN cDNA 4930412O13 gene	NR_024257	-4.92	0	-0.58
10605648	4930415L06Rik	SMEK homolog 2, suppressor of mek1 pseudogene	NR_003621	13.95	0	1.75
10426606	4930415O20Rik	RIKEN cDNA 4930415O20 gene	BC048564	7.28	0	0.78
10399290	4930417G10Rik	RIKEN cDNA 4930417G10 gene	BC138846	2.82	0.008	0.33
10519607	4930420K17Rik	RIKEN cDNA 4930420K17 gene	BC147127	4.99	0	0.81
10469538	4930426L09Rik	RIKEN cDNA 4930426L09 gene	NR_024323	-4.7	0	-0.68
10600541	4930428D18Rik	RIKEN cDNA 4930428D18 gene	BC147629	-4.25	0	-0.47
10605386	4930428E23Rik	RIKEN cDNA 4930428E23 gene	NM_001033786	-4.05	0	-0.41
10485747	4930430A15Rik	RIKEN cDNA 4930430A15 gene	BC125324	4.05	0	0.37
10604159	4930430D24Rik	RIKEN cDNA 4930430D24 gene	BC147535	-18.08	0	-2.24
10522868	4930432K09Rik	RIKEN cDNA 4930432K09 gene	BC103787	5.18	0	0.59
10552294	4930433I11Rik	RIKEN cDNA 4930433I11 gene	BC150916	7.97	0	0.96
10527667	4930434E21Rik	RIKEN cDNA 4930434E21 gene	NM_029440	3.53	0.001	0.3
10439509	4930435E12Rik	RIKEN cDNA 4930435E12 gene	BC115688	-24.21	0	-3.43
10495394	4930443G12Rik	RIKEN cDNA 4930443G12 gene	NM_029054	3.22	0.003	0.47
10368222	4930444G20Rik	RIKEN cDNA 4930444G20 gene	NM_053264	-6.36	0	-1.27
10511486	4930448K20Rik	glyceraldehyde-3-phosphate dehydrogenase pseudogene	NR_004448	-40.48	0	-3.93
10568060	4930451I11Rik	RIKEN cDNA 4930451I11 gene	BC048622	-18.54	0	-1.66
10405838	4930458L03Rik	RIKEN cDNA 4930458L03 gene	NM_030047	-33.16	0	-4.85
10456889	4930465K10Rik	RIKEN cDNA 4930465K10 gene	NR_027978	2.83	0.008	0.28
10490094	4930470P17Rik	RIKEN cDNA 4930470P17 gene	NR_027825	-5.06	0	-0.65
10454873	4930471G03Rik	RIKEN cDNA 4930471G03 gene	NR_015571	-34.27	0	-4.42
10414156	4930474N05Rik	RIKEN cDNA 4930474N05 gene	BC096580	-13.93	0	-1.51
10562093	4930479M11Rik	RIKEN cDNA 4930479M11 gene	NR_027848	-16.54	0	-2.15
10600581	4930480E11Rik	RIKEN cDNA 4930480E11 gene	BC116859	8.21	0	1.18
10425503	4930483J18Rik	RIKEN cDNA 4930483J18 gene	NR_015603	2.91	0.006	0.38
10409857	4930486L24Rik	RIKEN cDNA 4930486L24 gene	NM_178098	6.66	0	0.95
10599663	4930502E18Rik	RIKEN cDNA 4930502E18 gene	BC115663	2.82	0.008	0.31
10502725	4930503B20Rik	RIKEN cDNA 4930503B20 gene	BC048658	-14.08	0	-1.65
10384930	4930505A04Rik	RIKEN cDNA 4930505A04 gene	NM_001100394	-9.12	0	-1.05
10446341	4930505H01Rik	RIKEN cDNA 4930505H01 gene	AK132847	13.01	0	1.47
10363557	4930507D05Rik	RIKEN cDNA 4930507D05 gene	NR_027926	5.61	0	0.76
10519380	4930511M11Rik	RIKEN cDNA 4930511M11 gene	BC115681	4.48	0	0.44
10448184	4930515G13Rik	RIKEN cDNA 4930515G13 gene	AK015795	3.03	0.005	0.41
10596506	4930517N10Rik	RIKEN cDNA 4930517N10 gene	AK015817	-16.89	0	-1.66
10606163	4930519F16Rik	RIKEN cDNA 4930519F16 gene	BC107248	3.73	0.001	0.4
10524606	4930519G04Rik	RIKEN cDNA 4930519G04 gene	NM_026263	4.03	0	0.42
10345197	4930521A18Rik	RIKEN cDNA 4930521A18 gene	NM_029062	3.39	0.002	0.44
10515080	4930522H14Rik	RIKEN cDNA 4930522H14 gene	BC125547	-24.34	0	-3.23
10350977	4930523C07Rik	RIKEN cDNA 4930523C07 gene	NM_001162896	-16.46	0	-1.87
10375014	4930524B15Rik	RIKEN cDNA 4930524B15 gene	BC114574	2.72	0.01	0.3
10601534	4930524E20Rik	RIKEN cDNA 4930524E20 gene	NM_001081661	-27.03	0	-2.32
10487190	4930525F21Rik	RIKEN cDNA 4930525F21 gene	NM_029455	3.57	0.001	0.42
10490745	4930526D03Rik	RIKEN cDNA 4930526D03 gene	BC087873	-2.89	0.006	-0.33
10360540	4930527J03Rik	RIKEN cDNA 4930527J03 gene	AK015919	-3.83	0	-0.42
10571439	4930529F22Rik	RIKEN cDNA 4930529F22 gene	NM_001009548	3.07	0.004	0.39
10476795	4930529M08Rik	RIKEN cDNA 4930529M08 gene	BC048610	4.02	0	0.41
10515861	4930538K18Rik	RIKEN cDNA 4930538K18 gene	BC048569	-31.58	0	-3.83
10602725	4930542N07Rik	RIKEN cDNA 4930542N07 gene	NM_029199	11.81	0	1.95
10538829	4930544G11Rik	RIKEN cDNA 4930544G11 gene	NM_001161773	3.12	0.004	0.36
10504983	4930547C10Rik	RIKEN cDNA 4930547C10 gene	BC120821	4.48	0	0.51
10371591	4930547N16Rik	RIKEN cDNA 4930547N16 gene	NM_029249	3.53	0.001	0.37
10520796	4930548H24Rik	RIKEN cDNA 4930548H24 gene	NM_026296	-17.89	0	-2.3
10509253	4930549C01Rik	RIKEN cDNA 4930549C01 gene	BC048442	-24.78	0	-2.87
10509039	4930555I21Rik	RIKEN cDNA 4930555I21 gene	NM_030189	4.77	0	0.43
10488584	4930556L07Rik	RIKEN cDNA 4930556L07 gene	AK016149	4.02	0	0.5
10433302	4930562C15Rik	RIKEN cDNA 4930562C15 gene	NM_030192	8.4	0	0.91
10440985	4930563D23Rik	RIKEN cDNA 4930563D23 gene	NM_029252	-30.69	0	-5.1
10557315	4930571K23Rik	RIKEN cDNA 4930571K23 gene	NM_001145759	-11.69	0	-1.52
10420798	4930578I06Rik	RIKEN cDNA 4930578I06 gene	NM_026359	-9.95	0	-1.22
10514429	4930579C15Rik	RIKEN cDNA 4930579C15 gene	NM_027089	-42.29	0	-4.94
10502395	4930579F01Rik	RIKEN cDNA 4930579F01 gene	BC150693	5.99	0	0.76
10526101	4930579G22Rik	RIKEN cDNA 4930579G22 gene	NM_026916	-11.62	0	-1.49
10465965	4930579J09Rik	RIKEN cDNA 4930579J09 gene	NM_133689	3.69	0.001	0.34
10498053	4930583H14Rik	RIKEN cDNA 4930583H14 gene	NM_026358	3.42	0.002	0.59
10556613	4930583K01Rik	RIKEN cDNA 4930583K01 gene	NR_027879	-19.53	0	-1.92
10528827	4930584F24Rik	RIKEN cDNA 4930584F24 gene	BC049642	-33.66	0	-4.83
10540148	4930590J08Rik	RIKEN cDNA 4930590J08 gene	NM_198668	-14.42	0	-1.29
10605561	4930595M18Rik	RIKEN cDNA 4930595M18 gene	BC131910	3.22	0.003	0.39
10418982	4930596D02Rik	RIKEN cDNA 4930596D02 gene	BC147602	-16.18	0	-1.84
10562696	4931406B18Rik	RIKEN cDNA 4931406B18 gene	NM_028737	2.86	0.007	0.34
10562368	4931406P16Rik	RIKEN cDNA 4931406P16 gene	BC060233	2.81	0.008	0.48
10522908	4931407G18Rik	RIKEN cDNA 4931407G18 gene	NM_027631	-18.53	0	-5.95
10436809	4931408A02Rik	RIKEN cDNA 4931408A02 gene	AF358257	-12.44	0	-1.11
10353669	4931408C20Rik	RIKEN cDNA 4931408C20 gene	NM_001033764	-15.91	0	-2.12
10546953	4931417G12Rik	RIKEN cDNA 4931417G12 gene	BC049660	-6.95	0	-0.73
10581188	4931428F04Rik	RIKEN cDNA 4931428F04 gene	BC043046	-9.75	0	-0.94
10592493	4931429I11Rik	RIKEN cDNA 4931429I11 gene	NM_001081121	3.65	0.001	0.5
10580897	4931432M23Rik	RIKEN cDNA 4931432M23 gene	NM_027640	5.81	0	0.69
10384883	4931440F15Rik	RIKEN cDNA 4931440F15 gene	BC139107	4.32	0	0.55
10357927	4931440L10Rik	RIKEN cDNA 4931440L10 gene	NR_026896	-20.48	0	-2.12
10389754	4932411E22Rik	RIKEN cDNA 4932411E22 gene	BC140961	-6.22	0	-0.68
10409790	4932411G14Rik	RIKEN cDNA 4932411G14 gene	NM_177711	-21.29	0	-2.39
10519414	4932412H11Rik	RIKEN cDNA 4932412H11 gene	NM_172879	-34.82	0	-4.55
10384595	4932414J04Rik	4932414J04 protein	BC109353	-6.92	0	-0.88
10445926	4932415M13Rik	RIKEN cDNA 4932415M13 gene	NM_001037718	-18.81	0	-1.96
10574508	4932416K20Rik	RIKEN cDNA 4932416K20 gene	AK030040	-4.65	0	-0.61
10480939	4932418E24Rik	RIKEN cDNA 4932418E24 gene	NM_177841	-33.62	0	-3.42
10439424	4932425I24Rik	RIKEN cDNA 4932425I24 gene	NM_001081025	9.94	0	1.02
10392787	4932435O22Rik	RIKEN cDNA 4932435O22 gene	NR_027643	-7.45	0	-0.83
10440903	4932438H23Rik	RIKEN cDNA 4932438H23 gene	BC032975	4.35	0	0.48
10405842	4932441B19Rik	RIKEN cDNA 4932441B19 gene	NM_001083890	-28.76	0	-3.91
10605753	4932442L08Rik	RIKEN cDNA 4932442L08 gene	BC115707	6.01	0	0.73
10491899	4932443G14	hypothetical protein 4932443G14	AK030119	-18.09	0	-2.28
10607945	4933400A11Rik	capping protein (actin filament) muscle Z-line, alpha 1 pseudogene	NR_003635	-33.05	0	-5.47
10391863	4933400C05Rik	RIKEN cDNA 4933400C05 gene	BC117072	-42.85	0	-4.25
10420804	4933401F05Rik	RIKEN cDNA 4933401F05 gene	BC115562	-38.2	0	-5.34
10599858	4933402E13Rik	RIKEN cDNA 4933402E13 gene	BC132156	3.03	0.005	0.42
10573696	4933402J07Rik	RIKEN cDNA 4933402J07 gene	BC117078	-26	0	-5.37
10568496	4933402N03Rik	RIKEN cDNA 4933402N03 gene	BC115646	-33.8	0	-3.86
10387651	4933402P03Rik	RIKEN cDNA 4933402P03 gene	BC137961	-29.55	0	-4.79
10553471	4933405O20Rik	RIKEN cDNA 4933405O20 gene	BC060958	-34.96	0	-3.52
10475427	4933406J08Rik	RIKEN cDNA 4933406J08 gene	NM_028914	2.69	0.011	0.28
10349997	4933406M09Rik	RIKEN cDNA 4933406M09 gene	NM_173771	-14.29	0	-2.08
10381770	4933407P14Rik	RIKEN cDNA 4933407P14 gene	NM_199019	-32.86	0	-4.45
10463209	4933411K16Rik	RIKEN cDNA 4933411K16 gene	NM_025752	-17.34	0	-4.88
10353519	4933415F23Rik	RIKEN cDNA 4933415F23 gene	NM_025746	-3.7	0.001	-0.45
10404566	4933417A18Rik	RIKEN cDNA 4933417A18 gene	NM_025750	-37.45	0	-3.22
10562643	4933421I07Rik	RIKEN cDNA 4933421I07 gene	BC147587	-6.15	0	-0.66
10382523	4933422H20Rik	RIKEN cDNA 4933422H20 gene	BC147608	-35.44	0	-4.87
10549341	4933424B01Rik	RIKEN cDNA 4933424B01 gene	NM_138757	3.11	0.004	0.42
10476133	4933425O20Rik	RIKEN cDNA 4933425O20 gene	BC049728	-22.94	0	-3.07
10396919	4933426M11Rik	RIKEN cDNA 4933426M11 gene	BC040401	-9.72	0	-1.01
10459210	4933429F08Rik	RIKEN cDNA 4933429F08 gene	NM_177828	-2.79	0.008	-0.33
10505308	4933430I17Rik	RIKEN cDNA 4933430I17 gene	BC116650	3.8	0.001	0.35
10430574	4933432B09Rik	RIKEN cDNA 4933432B09 gene	BC118956	-7.28	0	-0.84
10480621	4933433C11Rik	RIKEN cDNA 4933433C11 gene	BC132286	-25.35	0	-3.12
10398124	4933433P14Rik	RIKEN cDNA 4933433P14 gene	NM_178613	3.59	0.001	0.34
10493612	4933434E20Rik	RIKEN cDNA 4933434E20 gene	NM_025762	-5.12	0	-0.42
10604885	4933436I01Rik	RIKEN cDNA 4933436I01 gene	BC125317	-11.49	0	-1.75
10401743	4933437F05Rik	RIKEN cDNA 4933437F05 gene	BC125331	-27.63	0	-4.6
10505457	4933437N03Rik	RIKEN cDNA 4933437N03 gene	AK017104	-10.63	0	-1.37
10376596	4933439F18Rik	RIKEN cDNA 4933439F18 gene	BC044901	-8.19	0	-1.04
10416423	5031414D18Rik	RIKEN cDNA 5031414D18 gene	NM_198642	3.01	0.005	0.42
10431170	5031439G07Rik	RIKEN cDNA 5031439G07 gene	NM_001033273	-12.89	0	-2.04
10466938	5033414D02Rik	RIKEN cDNA 5033414D02 gene	BC024953	2.8	0.008	0.47
10477032	5430405G05Rik	RIKEN cDNA 5430405G05 gene	NM_001160363	5.2	0	0.64
10558192	5430419D17Rik	RIKEN cDNA 5430419D17 gene	NM_175166	3.51	0.001	0.35
10349661	5430435G22Rik	RIKEN cDNA 5430435G22 gene	NM_145509	4.37	0	0.74
10389010	5730455P16Rik	RIKEN cDNA 5730455P16 gene	BC055024	2.74	0.009	0.55
10512747	5830415F09Rik	RIKEN cDNA 5830415F09 gene	BC092543	6.09	0	0.42
10493335	5830417I10Rik	RIKEN cDNA 5830417I10 gene	BC059914	4.34	0	0.47
10344772	6030422M02Rik	RIKEN cDNA 6030422M02 gene	NM_177722	2.86	0.007	0.32
10491212	6130401L20Rik	RIKEN cDNA 6130401L20 gene	BC117810	4.71	0	0.41
10503593	6230409E13Rik	RIKEN cDNA 6230409E13 gene	NM_175234	-6.51	0	-0.85
10353993	6330578E17Rik	RIKEN cDNA 6330578E17 gene	NM_198006	3.09	0.004	0.26
10488959	6430550D23Rik	RIKEN cDNA 6430550D23 gene	NM_001145352	-3.95	0	-0.59
10513103	6430704M03Rik	RIKEN cDNA 6430704M03 gene	NM_001142965	-10.84	0	-0.97
10540785	6720456B07Rik	RIKEN cDNA 6720456B07 gene	BC010582	3.53	0.001	0.37
10416736	6720463M24Rik	RIKEN cDNA 6720463M24 gene	BC052183	3.39	0.002	0.52
10477107	6820408C15Rik	RIKEN cDNA 6820408C15 gene	BC137826	7.64	0	0.74
10429460	7120482A17Rik	RIKEN cDNA 7120482A17 gene	AK149087	-4.49	0	-0.43
10476906	8030411F24Rik	RIKEN cDNA 8030411F24 gene	NM_030135	2.88	0.007	0.36
10582978	8430410K20Rik	RIKEN cDNA 8430410K20 gene	BC014729	4.95	0	1.05
10590860	9030420J04Rik	RIKEN cDNA 9030420J04 gene	BC137891	-4.09	0	-0.58
10397763	9030617O03Rik	RIKEN cDNA 9030617O03 gene	BC066161	6.69	0	1.18
10367805	9130014G24Rik	RIKEN cDNA 9130014G24 gene	NM_001127353	5.5	0	0.81
10568374	9130023H24Rik	RIKEN cDNA 9130023H24 gene	NM_177001	-7.96	0	-1.04
10530259	9130230L23Rik	RIKEN cDNA 9130230L23 gene	NR_027961	6.12	0	0.64
10460123	9330132A10Rik	RIKEN cDNA 9330132A10 gene	BC098197	3.79	0.001	0.35
10519612	9330182L06Rik	RIKEN cDNA 9330182L06 gene	BC132290	10.33	0	2.46
10458719	9530002K18Rik	RIKEN cDNA 9530002K18 gene	NM_183123	9.79	0	1.2
10408861	9530008L14Rik	RIKEN cDNA 9530008L14 gene	NM_175417	-4.87	0	-2.33
10508001	9930104L06Rik	RIKEN cDNA 9930104L06 gene	NM_177573	3.04	0.004	0.28
10352829	A130010J15Rik	RIKEN cDNA A130010J15 gene	NM_181048	-10	0	-0.82
10546567	A130022J15Rik	RIKEN cDNA A130022J15 gene	BC048939	2.74	0.009	0.58
10564222	A230006K03Rik	RIKEN cDNA A230006K03 gene	DQ656357	4.18	0	0.47
10386344	A230051G13Rik	RIKEN cDNA A230051G13 gene	BC094909	-2.83	0.008	-0.37
10422512	A2ld1	AIG2-like domain 1	NM_145466	-9.43	0	-1.23
10468653	A630007B06Rik	RIKEN cDNA A630007B06 gene	NM_170757	-3.45	0.001	-1.19
10592196	A630095E13Rik	RIKEN cDNA A630095E13 gene	NM_001033325	11.2	0	1.16
10492113	A730037C10Rik	RIKEN cDNA A730037C10 gene	NM_177203	-32.94	0	-3.92
10399299	A830093I24Rik	RIKEN cDNA A830093I24 gene	BC145648	5.04	0	0.7
10474234	A930018P22Rik	RIKEN cDNA A930018P22 gene	BC048438	4.56	0	0.59
10349562	AA986860	expressed sequence AA986860	NM_177604	-4.02	0	-0.4
10433445	Abat	4-aminobutyrate aminotransferase	NM_172961	2.95	0.006	0.32
10512949	Abca1	ATP-binding cassette, sub-family A (ABC1), member 1	NM_013454	6.02	0	0.89
10355343	Abca12	ATP-binding cassette, sub-family A (ABC1), member 12	NM_175210	8.98	0	0.83
10556833	Abca14	ATP-binding cassette, sub-family A (ABC1), member 14	NM_026458	2.84	0.007	0.25
10556867	Abca15	ATP-binding cassette, sub-family A (ABC1), member 15	NM_177213	4.6	0	0.38
10495712	Abca4	ATP-binding cassette, sub-family A (ABC1), member 4	NM_007378	3.32	0.002	0.25
10392560	Abca9	ATP-binding cassette, sub-family A (ABC1), member 9	NM_147220	-9.7	0	-1.14
10483410	Abcb11	ATP-binding cassette, sub-family B (MDR/TAP), member 11	NM_021022	3.79	0.001	1.89
10403220	Abcb5	ATP-binding cassette, sub-family B (MDR/TAP), member 5	NM_029961	3.12	0.004	0.41
10606217	Abcb7	ATP-binding cassette, sub-family B (MDR/TAP), member 7	NM_009592	4.05	0	0.89
10580418	Abcc12	ATP-binding cassette, sub-family C (CFTR/MRP), member 12	NM_172912	3.4	0.002	0.31
10422280	Abcc4	ATP-binding cassette, sub-family C (CFTR/MRP), member 4	NM_001033336	3.08	0.004	0.38
10438478	Abcc5	ATP-binding cassette, sub-family C (CFTR/MRP), member 5	NM_013790	2.73	0.01	0.35
10549108	Abcc9	ATP-binding cassette, sub-family C (CFTR/MRP), member 9	NM_021041	5.14	0	0.44
10600235	Abcd1	ATP-binding cassette, sub-family D (ALD), member 1	NM_007435	3.83	0	0.48
10450648	Abcf1	ATP-binding cassette, sub-family F (GCN20), member 1	NM_013854	3.02	0.005	0.23
10538640	Abcg2	ATP-binding cassette, sub-family G (WHITE), member 2	NM_011920	-11.99	0	-1.32
10531952	Abcg3	ATP-binding cassette, sub-family G (WHITE), member 3	NM_030239	-2.99	0.005	-0.4
10453318	Abcg5	ATP-binding cassette, sub-family G (WHITE), member 5	NM_031884	3.18	0.003	0.67
10439701	Abhd10	abhydrolase domain containing 10	NM_172511	3.67	0.001	0.55
10570013	Abhd13	abhydrolase domain containing 13	NM_001081119	3.18	0.003	0.4
10554269	Abhd2	abhydrolase domain containing 2	NM_018811	-6.84	0	-1.51
10590452	Abhd5	abhydrolase domain containing 5	NM_026179	-8.45	0	-1.53
10436304	Abi3bp	ABI gene family, member 3 (NESH) binding protein	NM_001014423	3.25	0.002	0.42
10471201	Abl1	c-abl oncogene 1, receptor tyrosine kinase	NM_001112703	-9	0	-0.85
10538163	Abp1	amiloride binding protein 1 (amine oxidase, copper-containing)	NM_029638	-3.38	0.002	-0.41
10474181	Abtb2	ankyrin repeat and BTB (POZ) domain containing 2	NM_178890	3.85	0	0.39
10456699	Acaa2	acetyl-Coenzyme A acyltransferase 2 (mitochondrial 3-oxoacyl-Coenzyme A thiolase)	NM_177470	3.44	0.001	0.56
10591947	Acad8	acyl-Coenzyme A dehydrogenase family, member 8	NM_025862	4.36	0	0.36
10491526	Acad9	acyl-Coenzyme A dehydrogenase family, member 9	NM_172678	3.61	0.001	0.34
10355246	Acadl	acyl-Coenzyme A dehydrogenase, long-chain	NM_007381	2.85	0.007	0.4
10502951	Acadm	acyl-Coenzyme A dehydrogenase, medium chain	NM_007382	5.39	0	0.55
10387699	Acap1	ArfGAP with coiled-coil, ankyrin repeat and PH domains 1	NM_153788	-7.81	0	-0.63
10593591	Acat1	acetyl-Coenzyme A acetyltransferase 1	NM_144784	3.52	0.001	0.39
10352281	Acbd3	acyl-Coenzyme A binding domain containing 3	NM_133225	4.22	0	0.85
10485241	Accs	1-aminocyclopropane-1-carboxylate synthase homolog (Arabidopsis)(non-functional)	NM_183220	3.04	0.004	0.31
10381962	Ace	angiotensin I converting enzyme (peptidyl-dipeptidase A) 1	NM_207624	-14.25	0	-2.42
10505779	Acer2	alkaline ceramidase 2	NM_139306	-9.77	0	-1.13
10419825	Acin1	apoptotic chromatin condensation inducer 1	NM_023190	3.37	0.002	0.32
10349431	Acmsd	amino carboxymuconate semialdehyde decarboxylase	NM_001033041	7.98	0	1.79
10427883	Acot10	acyl-CoA thioesterase 10	NM_022816	-17.23	0	-2.92
10506594	Acot11	acyl-CoA thioesterase 11	NM_025590	-2.96	0.005	-0.39
10602739	Acot9	acyl-CoA thioesterase 9	NM_019736	-4.84	0	-0.65
10393177	Acox1	acyl-Coenzyme A oxidase 1, palmitoyl	NM_015729	2.72	0.01	0.45
10595840	Acpl2	acid phosphatase-like 2	NM_153420	4.4	0	0.77
10426284	Acr	acrosin prepropeptide	NM_013455	-4.86	0	-0.51
10593723	Acsbg1	acyl-CoA synthetase bubblegum family member 1	NM_053178	3.23	0.003	0.55
10452172	Acsbg2	acyl-CoA synthetase bubblegum family member 2	NM_001039114	-27.7	0	-4.72
10571657	Acsl1	acyl-CoA synthetase long-chain family member 1	NM_007981	-11.57	0	-4.33
10464045	Acsl5	acyl-CoA synthetase long-chain family member 5	NM_027976	-9.32	0	-1.7
10376096	Acsl6	acyl-CoA synthetase long-chain family member 6	NM_001033598	3.49	0.001	0.42
10535381	Actb	actin, beta	NM_007393	-3.51	0.001	-0.24
10545707	Actg2	actin, gamma 2, smooth muscle, enteric	NM_009610	-5.06	0	-0.64
10505107	Actl7a	actin-like 7a	NM_009611	-31.11	0	-3.81
10443946	Actl9	actin-like 9	NM_183282	-16.08	0	-1.51
104578_f_at	Actn1	actinin, alpha 1	AI195392	5.66	0.001	1.03
10407742	Actn2	actinin alpha 2	NM_033268	8.26	0	0.79
10464836	Actn3	actinin alpha 3	NM_013456	3.21	0.003	0.36
10561527	Actn4	actinin alpha 4	NM_021895	-8.62	0	-0.65
10599425	Actrt1	actin-related protein T1	NM_028514	-32.68	0	-3.29
10519048	Actrt2	actin-related protein T2	NM_028513	-39.16	0	-5.22
10427015	Acvr1b	activin A receptor, type 1B	NM_007395	6.32	0	0.64
10590169	Acvr2b	activin receptor IIB	NM_007397	2.78	0.009	0.22
10460263	Acy3	aspartoacylase (aminoacylase) 3	NM_027857	3.39	0.002	0.46
10401630	Acyp1	acylphosphatase 1, erythrocyte (common) type	NM_025421	5.02	0	0.49
10491678	Adad1	adenosine deaminase domain containing 1 (testis specific)	NM_009350	4.01	0	0.35
10533320	Adam1b	a disintegrin and metallopeptidase domain 1b	NM_172125	3.81	0.001	0.35
10420913	Adam2	a disintegrin and metallopeptidase domain 2	NM_009618	3.36	0.002	0.39
10528038	Adam22	a disintegrin and metallopeptidase domain 22	NM_001007220	5.6	0	0.88
10346882	Adam23	a disintegrin and metallopeptidase domain 23	NM_011780	5.98	0	0.78
10571432	Adam24	a disintegrin and metallopeptidase domain 24 (testase 1)	NM_010086	2.94	0.006	0.32
10571436	Adam25	a disintegrin and metallopeptidase domain 25 (testase 2)	NM_011781	7.78	0	0.94
10578410	Adam26a	a disintegrin and metallopeptidase domain 26A (testase 3)	NM_010085	6.93	0	0.89
10578408	Adam26b	a disintegrin and metallopeptidase domain 26B	NM_001009547	6.77	0	1.17
10578743	Adam29	a disintegrin and metallopeptidase domain 29	NM_175939	-36.61	0	-4.08
10578415	Adam34	a disintegrin and metallopeptidase domain 34	NM_145745	-4.42	0	-0.57
10571441	Adam39	a disintegrin and metallopeptidase domain 39	NM_001025380	3.76	0.001	0.41
10401320	Adam4	a disintegrin and metallopeptidase domain 4	NM_009620	-9	0	-3
10399027	Adam6a	a disintegrin and metallopeptidase domain 6A	NM_174885	-22.06	0	-3.74
10399024	Adam6b	a disintegrin and metallopeptidase domain 6B	NM_001009545	-27.34	0	-4.07
10554063	Adamts17	a disintegrin-like and metallopeptidase (reprolysin type) with thrombospondin type 1 motif, 17	NM_001033877	-3.35	0.002	-0.3
10431749	Adamts20	a disintegrin-like and metallopeptidase (reprolysin type) with thrombospondin type 1 motif, 20	NM_177431	-8.52	0	-0.68
10440534	Adamts5	a disintegrin-like and metallopeptidase (reprolysin type) with thrombospondin type 1 motif, 5 (aggrecanase-2)	NM_011782	3.06	0.004	0.59
10546454	Adamts9	a disintegrin-like and metallopeptidase (reprolysin type) with thrombospondin type 1 motif, 9	NM_175314	3.54	0.001	0.44
10379389	Adap2	ArfGAP with dual PH domains 2	NM_172133	2.72	0.01	0.42
10370303	Adarb1	adenosine deaminase, RNA-specific, B1	NR_004429	5.8	0	0.52
10361799	Adat2	adenosine deaminase, tRNA-specific 2, TAD2 homolog (S. cerevisiae)	NM_025748	-9.26	0	-1.96
10516529	Adc	arginine decarboxylase	NM_172875	-22.14	0	-3.57
10551319	Adck4	aarF domain containing kinase 4	NM_133770	2.92	0.006	0.33
10351310	Adcy10	adenylate cyclase 10	NM_173029	-10.26	0	-1.6
10410408	Adcy2	adenylate cyclase 2	NM_153534	-6.23	0	-0.58
10521222	Add1	adducin 1 (alpha)	NM_001102444	3.27	0.002	0.3
10463911	Add3	adducin 3 (gamma)	NM_013758	4.01	0	0.35
10496438	Adh1	alcohol dehydrogenase 1 (class I)	NM_007409	4.86	0	0.67
10496475	Adh5	alcohol dehydrogenase 5 (class III), chi polypeptide	NM_007410	4.08	0	0.38
10344725	Adhfe1	alcohol dehydrogenase, iron containing, 1	NM_175236	2.71	0.01	0.68
10376832	Adora2b	adenosine A2b receptor	NM_007413	-3.64	0.001	-0.31
10495107	Adora3	adenosine A3 receptor	NM_009631	-18.47	0	-1.9
10532630	Adrbk2	adrenergic receptor kinase, beta 2	NM_177078	15.08	0	2.14
10577219	AF366264	cDNA sequence AF366264	NM_153093	-5.12	0	-0.94
10521440	Afap1	actin filament associated protein 1	NM_027373	-9.55	0	-1.19
10459241	Afap1l1	actin filament associated protein 1-like 1	NM_178928	-3.25	0.003	-0.35
10523670	Aff1	AF4/FMR2 family, member 1	NM_001080798	3.15	0.003	0.38
10599927	Aff2	AF4/FMR2 family, member 2	NM_008032	6.6	0	0.78
10354111	Aff3	AF4/FMR2 family, member 3	NM_010678	-4.68	0	-0.49
10576354	Afg3l1	AFG3(ATPase family gene 3)-like 1 (yeast)	NM_054070	-10.19	0	-0.99
10571774	Aga	aspartylglucosaminidase	NM_001005847	2.96	0.005	0.32
10348432	Agap1	ArfGAP with GTPase domain, ankyrin repeat and PH domain 1	NM_178119	-9.55	0	-0.88
10554204	Agbl1	ATP/GTP binding protein-like 1	DQ867033	4.51	0	0.4
10520574	Agbl5	ATP/GTP binding protein-like 5	NM_001048192	2.88	0.007	0.2
10481092	Agpat2	1-acylglycerol-3-phosphate O-acyltransferase 2 (lysophosphatidic acid acyltransferase, beta)	NM_026212	-9.65	0	-3.53
10370471	Agpat3	1-acylglycerol-3-phosphate O-acyltransferase 3	NM_053014	-4.66	0	-0.62
10577604	Agpat6	1-acylglycerol-3-phosphate O-acyltransferase 6 (lysophosphatidic acid acyltransferase, zeta)	NM_018743	-8.18	0	-1.39
10523547	Agpat9	1-acylglycerol-3-phosphate O-acyltransferase 9	NM_172715	-8.46	0	-2.58
10536931	Ahcyl2	S-adenosylhomocysteine hydrolase-like 2	NM_021414	3.2	0.003	0.37
10397518	Ahsa1	AHA1, activator of heat shock protein ATPase homolog 1 (yeast)	NM_146036	4.65	0	0.41
10551872	AI428936	expressed sequence AI428936	NM_153577	6.22	0	0.69
10593499	AI593442	expressed sequence AI593442	NM_178906	-3.76	0.001	-0.29
10426581	AI836003	expressed sequence AI836003	NM_177716	-4.05	0	-0.54
10450484	Aif1	allograft inflammatory factor 1	NM_019467	-19.68	0	-2.81
10604405	Aifm1	apoptosis-inducing factor, mitochondrion-associated 1	NM_012019	3.77	0.001	0.37
10368947	Aim1	absent in melanoma 1	NM_172393	-4.6	0	-0.72
10466925	Ak3	adenylate kinase 3	NM_021299	4.09	0	0.34
10389701	Akap1	A kinase (PRKA) anchor protein 1	NM_009648	-28.36	0	-3.75
10386824	Akap10	A kinase (PRKA) anchor protein 10	NM_019921	-3.57	0.001	-0.58
10554166	Akap13	A kinase (PRKA) anchor protein 13	NM_029332	3.95	0	0.46
10604094	Akap14	A kinase (PRKA) anchor protein 14	NM_001033785	16.84	0	1.71
10505132	Akap2	A kinase (PRKA) anchor protein 2	NM_001035533	-4.14	0	-0.82
10541998	Akap3	A kinase (PRKA) anchor protein 3	NM_009650	-29.71	0	-4.07
10598279	Akap4	A kinase (PRKA) anchor protein 4	NM_009651	-20.3	0	-5.49
10515352	Akr1a4	aldo-keto reductase family 1, member A4 (aldehyde reductase)	NM_021473	5.32	0	0.39
10537157	Akr1b10	aldo-keto reductase family 1, member B10 (aldose reductase)	NM_172398	3.66	0.001	0.42
10537169	Akr1b7	aldo-keto reductase family 1, member B7	NM_009731	-2.87	0.007	-0.58
10403333	Akr1c21	aldo-keto reductase family 1, member C21	NM_029901	-4.75	0	-0.55
10580537	Aktip	thymoma viral proto-oncogene 1 interacting protein	NM_010241	-14.48	0	-1.26
10439895	Alcam	activated leukocyte cell adhesion molecule	NM_009655	3.67	0.001	0.61
10466624	Aldh1a7	aldehyde dehydrogenase family 1, subfamily A7	NM_011921	4.18	0	0.89
10540034	Aldh1l1	aldehyde dehydrogenase 1 family, member L1	NM_027406	4	0	0.64
10386652	Aldh3a2	aldehyde dehydrogenase family 3, subfamily A2	NM_007437	4.49	0	0.56
10464560	Aldh3b1	aldehyde dehydrogenase 3 family, member B1	NM_026316	2.89	0.006	0.52
103613_at	Aldoart2	aldolase 1, A isoform, retrogene 2	AA144642	-11.2	0	-2.36
10433389	Alg1	asparagine-linked glycosylation 1 homolog (yeast, beta-1,4-mannosyltransferase)	NM_145362	3.46	0.001	0.45
10431300	Alg12	asparagine-linked glycosylation 12 homolog (yeast, alpha-1,6-mannosyltransferase)	NM_001142357	-7.55	0	-0.82
10602223	Alg13	asparagine-linked glycosylation 13 homolog (S. cerevisiae)	NM_026247	5.62	0	0.99
10495651	Alg14	asparagine-linked glycosylation 14 homolog (yeast)	NM_024178	3.71	0.001	0.41
10492078	Alg5	asparagine-linked glycosylation 5 homolog (yeast, dolichyl-phosphate beta-glucosyltransferase)	NM_025442	4.27	0	0.41
10555041	Alg8	asparagine-linked glycosylation 8 homolog (yeast, alpha-1,3-glucosyltransferase)	NM_199035	2.95	0.005	0.27
10452734	Alk	anaplastic lymphoma kinase	NM_007439	-3.81	0.001	-0.28
10376685	Alkbh5	alkB, alkylation repair homolog 5 (E. coli)	NM_172943	4.53	0	0.37
10399739	Allc	allantoicase	NM_053156	-9.18	0	-0.89
10387821	Alox12	arachidonate 12-lipoxygenase	NM_007440	-4.56	0	-0.49
10517587	Alpl	alkaline phosphatase, liver/bone/kidney	NM_007431	8.69	0	1.29
10354883	Als2cr12	amyotrophic lateral sclerosis 2 (juvenile) chromosome region, candidate 12 (human)	NM_175370	3.53	0.001	0.41
10354938	Als2cr4	amyotrophic lateral sclerosis 2 (juvenile) chromosome region, candidate 4	NM_001033449	3.95	0	0.53
10372145	Alx1	ALX homeobox 1	NM_172553	6.51	0	0.6
10522946	Ambn	ameloblastin	NM_009664	4.29	0	0.42
10398635	Amn	amnionless	NM_033603	-4.07	0	-0.42
10401684	Angel1	angel homolog 1 (Drosophila)	NM_144524	-3.48	0.001	-0.44
10501971	Ank2	ankyrin 2, brain	NM_178655	-6.04	0	-0.95
10363786	Ank3	ankyrin 3, epithelial	NM_146005	3.08	0.004	0.44
10378126	Ankfy1	ankyrin repeat and FYVE domain containing 1	NM_009671	2.8	0.008	0.31
10356689	Ankmy1	ankyrin repeat and MYND domain containing 1	NM_172850	3.99	0	0.36
10395376	Ankmy2	ankyrin repeat and MYND domain containing 2	NM_146033	3.91	0	0.38
10467115	Ankrd22	ankyrin repeat domain 22	NM_024204	9.99	0	0.95
10418766	Ankrd28	ankyrin repeat domain 28	NM_001024604	5.84	0	0.99
10410743	Ankrd32	ankyrin repeat domain 32	NM_134071	3.1	0.004	0.7
10374043	Ankrd36	ankyrin repeat domain 36	NM_023816	3.03	0.004	0.31
10578515	Ankrd37	ankyrin repeat domain 37	NM_001039562	-4.52	0	-0.39
10428171	Ankrd46	ankyrin repeat domain 46	NM_175134	3.76	0.001	0.42
10476497	Ankrd5	ankyrin repeat domain 5	NM_175667	-8.06	0	-0.92
10539465	Ankrd53	ankyrin repeat domain 53	NM_029245	-37.04	0	-4.23
10535497	Ankrd61	ankyrin repeat domain 61	BC052346	2.83	0.007	0.35
10536600	Ankrd7	ankyrin repeat domain 7	NM_029202	-4.26	0	-0.52
10402659	Ankrd9	ankyrin repeat domain 9	NM_175207	-9.19	0	-0.88
10512830	Anks6	ankyrin repeat and sterile alpha motif domain containing 6	NM_001024136	3.82	0.001	0.43
10591781	Anln	anillin, actin binding protein	NM_028390	3.43	0.002	0.33
10541968	Ano2	anoctamin 2	NM_153589	-6.56	0	-0.72
10371740	Ano4	anoctamin 4	NM_178773	20.58	0	1.78
10348791	Ano7	anoctamin 7	NM_207031	-3.09	0.004	-0.33
10531560	Antxr2	anthrax toxin receptor 2	NM_133738	-3.16	0.003	-0.81
10414047	Antxrl	anthrax toxin receptor-like	NM_172808	-46.82	0	-5.51
10413229	Anxa11	annexin A11	NM_013469	-8.99	0	-1.08
10428814	Anxa13	annexin A13	NM_027211	-3.43	0.002	-0.44
10523451	Anxa3	annexin A3	NM_013470	2.99	0.005	0.49
10545958	Anxa4	annexin A4	NM_013471	6.23	0	0.54
10497817	Anxa5	annexin A5	NM_009673	4.03	0	0.47
10385966	Anxa6	annexin A6	NM_013472	4.31	0	0.7
10346374	Aox1	aldehyde oxidase 1	NM_009676	5.31	0	0.66
10346410	Aox3	aldehyde oxidase 3	NM_023617	-4.97	0	-1.66
10346485	Aox3l1	aldehyde oxidase 3-like 1	NM_001008419	3.12	0.004	0.34
10346448	Aox4	aldehyde oxidase 4	NM_023631	-5.63	0	-0.55
10575302	Ap1g1	adaptor protein complex AP-1, gamma 1 subunit	NM_009677	6.37	0	0.55
10534660	Ap1s1	adaptor protein complex AP-1, sigma 1	NM_007457	3	0.005	0.48
10562965	Ap2a1	adaptor protein complex AP-2, alpha 1 subunit	NM_007458	-2.89	0.006	-0.39
10379654	Ap2b1	adaptor-related protein complex 2, beta 1 subunit	NM_001035854	-5.17	0	-0.41
10577586	Ap3m2	adaptor-related protein complex 3, mu 2 subunit	NM_001122820	-3.51	0.001	-0.44
10564839	Ap3s2	adaptor-related protein complex 3, sigma 2 subunit	NM_009682	2.79	0.008	0.25
10494957	Ap4b1	adaptor-related protein complex AP-4, beta 1	NM_026193	3.23	0.003	0.42
10475686	Ap4e1	adaptor-related protein complex AP-4, epsilon 1	NM_175550	5.1	0	1.14
10526754	Ap4m1	adaptor-related protein complex AP-4, mu 1	NM_021392	7.56	0	0.92
10365056	Apba3	amyloid beta (A4) precursor protein-binding, family A, member 3	NM_018758	3.52	0.001	0.42
10469695	Apbb1ip	amyloid beta (A4) precursor protein-binding, family B, member 1 interacting protein	NM_019456	-5.12	0	-0.55
10458355	Apbb3	amyloid beta (A4) precursor protein-binding, family B, member 3	NM_146085	5.26	0	0.66
10607250	Apex2	apurinic/apyrimidinic endonuclease 2	NM_029943	5	0	0.71
10594638	Aph1c	anterior pharynx defective 1c homolog (C. elegans)	NM_026674	5.29	0	0.53
10547621	Apobec1	apolipoprotein B mRNA editing enzyme, catalytic polypeptide 1	NM_031159	3.44	0.001	0.58
10425321	Apobec3	apolipoprotein B mRNA editing enzyme, catalytic polypeptide 3	NM_001160415	4.67	0	0.62
10350681	Apobec4	apolipoprotein B mRNA editing enzyme, catalytic polypeptide-like 4 (putative)	NM_001081197	4.81	0	0.55
95356_at	Apoe	apolipoprotein E	D00466	7.12	0	0.93
10425037	Apol10a	apolipoprotein L 10a	NM_177744	-5.67	0	-0.7
10430186	Apol7c	apolipoprotein L 7c	NM_175391	3.01	0.005	0.7
10440491	App	amyloid beta (A4) precursor protein	NM_007471	4.89	0	0.42
10389373	Appbp2	amyloid beta precursor protein (cytoplasmic tail) binding protein 2	NM_025825	2.81	0.008	0.5
10512156	Aqp3	aquaporin 3	NM_016689	-3.55	0.001	-0.35
10426767	Aqp5	aquaporin 5	NM_009701	4.11	0	0.42
101859_at	Aqp7	aquaporin 7	AB010100	-19.04	0	-4.25
10600901	Ar	androgen receptor	NM_013476	3	0.005	0.79
10530100	Arap2	ArfGAP with RhoGAP domain, ankyrin repeat and PH domain 2	NM_178407	-2.92	0.006	-0.61
10381744	Arf2	ADP-ribosylation factor 2	NM_007477	5.08	0	0.38
10432256	Arf3	ADP-ribosylation factor 3	NM_007478	4.46	0	0.41
10479490	Arfgap1	ADP-ribosylation factor GTPase activating protein 1	NM_145760	3.55	0.001	0.29
10566502	Arfip2	ADP-ribosylation factor interacting protein 2	NM_029802	3.99	0	0.46
10471929	Arhgap15	Rho GTPase activating protein 15	NM_153820	3.56	0.001	0.45
10567702	Arhgap17	Rho GTPase activating protein 17	NM_144529	4.42	0	0.42
10480381	Arhgap21	Rho GTPase activating protein 21	NM_001128084	3.51	0.001	0.51
10523579	Arhgap24	Rho GTPase activating protein 24	NM_029270	2.74	0.009	0.3
10455259	Arhgap26	Rho GTPase activating protein 26	NM_175164	4.28	0	0.47
10452613	Arhgap28	Rho GTPase activating protein 28	NM_172964	4.1	0	0.46
10351603	Arhgap30	Rho GTPase activating protein 30	NM_001005508	-8.51	0	-0.9
10439483	Arhgap31	Rho GTPase activating protein 31	NM_020260	6.65	0	0.58
10425890	Arhgap8	Rho GTPase activating protein 8	NM_028455	-6.15	0	-0.7
10548892	Arhgdib	Rho, GDP dissociation inhibitor (GDI) beta	NM_007486	3.59	0.001	0.72
93632_g_at	Arhgef2	rho/rac guanine nucleotide exchange factor (GEF) 2	X95761	-24.45	0	-3.29
10604713	Arhgef6	Rac/Cdc42 guanine nucleotide exchange factor (GEF) 6	NM_152801	-19.23	0	-3.45
10364559	Arid3a	AT rich interactive domain 3A (BRIGHT-like)	NM_007880	7.86	0	0.65
10594001	Arid3b	AT rich interactive domain 3B (BRIGHT-like)	NM_019689	2.93	0.006	0.24
10369792	Arid5b	AT rich interactive domain 5B (MRF1-like)	NM_023598	3.87	0	0.86
10589074	Arih2	ariadne homolog 2 (Drosophila)	NM_011790	-2.94	0.006	-0.36
10415778	Arl11	ADP-ribosylation factor-like 11	NM_177337	-10.14	0	-1.17
10601691	Arl13a	ADP-ribosylation factor-like 13A	NM_028947	9.9	0	0.95
10407291	Arl15	ADP-ribosylation factor-like 15	NM_172595	2.77	0.009	0.37
10465388	Arl2	ADP-ribosylation factor-like 2	NM_019722	4.09	0	0.69
10468231	Arl3	ADP-ribosylation factor-like 3	NM_019718	3.17	0.003	0.27
10356475	Arl4c	ADP-ribosylation factor-like 4C	NM_177305	2.92	0.006	0.28
10567219	Arl6ip1	ADP-ribosylation factor-like 6 interacting protein 1	NM_019419	3.8	0.001	0.33
10540241	Arl6ip5	ADP-ribosylation factor-like 6 interacting protein 5	NM_022992	4.13	0	0.43
10540480	Arl8b	ADP-ribosylation factor-like 8B	NM_026011	5.13	0	0.42
10522696	Arl9	ADP-ribosylation factor-like 9	NM_206935	-20.18	0	-2.56
10457345	Armc4	armadillo repeat containing 4	NM_001081393	8.67	0	0.86
10557951	Armc5	armadillo repeat containing 5	NM_146205	2.92	0.006	0.36
10348032	Armc9	armadillo repeat containing 9	NM_030184	3.9	0	0.28
10606735	Armcx2	armadillo repeat containing, X-linked 2	NM_026139	3.94	0	0.51
10606730	Armcx6	armadillo repeat containing, X-linked 6	NM_001007578	4.03	0	0.45
10494238	Arnt	aryl hydrocarbon receptor nuclear translocator	NM_001037737	4.61	0	0.42
10556463	Arntl	aryl hydrocarbon receptor nuclear translocator-like	NM_007489	6.47	0	1.37
10527430	Arpc1a	actin related protein 2/3 complex, subunit 1A	NM_019767	5.07	0	0.55
10527441	Arpc1b	actin related protein 2/3 complex, subunit 1B	NM_023142	4.2	0	0.41
10347297	Arpc2	actin related protein 2/3 complex, subunit 2	NM_029711	7.36	0	0.54
10350684	Arpc5	actin related protein 2/3 complex, subunit 5	NM_026369	2.76	0.009	0.5
10497617	Arpm1	actin related protein M1	NM_029690	-10.88	0	-1.19
10555235	Arrb1	arrestin, beta 1	NM_177231	-8.24	0	-1.05
10564507	Arrdc4	arrestin domain containing 4	NM_001042592	4.8	0	0.6
10452043	Arrdc5	arrestin domain containing 5	NM_029799	-42.98	0	-4.32
10576482	Arv1	ARV1 homolog (yeast)	NM_026855	3.8	0.001	0.31
10467041	Asah2	N-acylsphingosine amidohydrolase 2	NM_018830	5.17	0	0.75
10509178	Asap3	ArfGAP with SH3 domain, ankyrin repeat and PH domain 3	NM_001008232	-5.75	0	-0.77
10348618	Asb1	ankyrin repeat and SOCS box-containing 1	NM_001039126	-3.13	0.003	-0.37
10605815	Asb12	ankyrin repeat and SOCS box-containing 12	NM_080858	-16.57	0	-3.18
10413381	Asb14	ankyrin repeat and SOCS box-containing 14	NM_080856	-2.72	0.01	-0.26
10536697	Asb15	ankyrin repeat and SOCS box-containing 15	NM_080847	12.53	0	1.13
10496971	Asb17	ankyrin repeat and SOCS box-containing 17	NM_025758	-23.84	0	-5.83
10571797	Asb5	ankyrin repeat and SOCs box-containing 5	NM_029569	-8.08	0	-0.93
10564448	Asb7	ankyrin repeat and SOCS box-containing 7	NR_003961	-2.96	0.005	-0.32
10432122	Asb8	ankyrin repeat and SOCS box-containing 8	NM_030121	-12.23	0	-1.07
10603125	Asb9	ankyrin repeat and SOCS box-containing 9	NM_027027	-25.41	0	-3.31
92375_at	Ascc1	activating signal cointegrator 1 complex subunit 1	AW211207	-11.18	0	-1.3
10566800	Ascl3	achaete-scute complex homolog 3 (Drosophila)	NM_020051	3.73	0.001	0.38
10577866	Ash2l	ash2 (absent, small, or homeotic)-like (Drosophila)	NM_011791	4.33	0	0.36
10543067	Asns	asparagine synthetase	NM_012055	-3.78	0.001	-2.1
10539739	Asprv1	aspartic peptidase, retroviral-like 1	NM_026414	16.24	0	1.89
10477311	Asxl1	additional sex combs like 1 (Drosophila)	NM_001039939	3.84	0	0.35
10543259	Asz1	ankyrin repeat, SAM and basic leucine zipper domain containing 1	NM_023729	3.38	0.002	0.37
10467091	Atad1	ATPase family, AAA domain containing 1	NM_026487	-8.62	0	-2.12
10483737	Atf2	activating transcription factor 2	NM_001025093	3.03	0.005	0.58
10542378	Atf7ip	activating transcription factor 7 interacting protein	NM_019426	3.19	0.003	0.4
10410959	Atg10	autophagy-related 10 (yeast)	NM_025770	3.68	0.001	0.66
10348277	Atg16l1	autophagy-related 16-like 1 (yeast)	NM_029846	2.71	0.01	0.21
10402519	Atg2b	ATG2 autophagy related 2 homolog B (S. cerevisiae)	NM_029654	-3.28	0.002	-0.27
10348866	Atg4b	autophagy-related 4B (yeast)	NM_174874	3.1	0.004	0.34
10355763	Atg9a	autophagy-related 9A (yeast)	NM_001003917	-5.08	0	-0.58
10396143	Atl1	atlastin GTPase 1	BC027570	-3.81	0.001	-0.34
10461078	Atl3	atlastin GTPase 3	NM_146091	-19.64	0	-3.08
10545372	Atoh8	atonal homolog 8 (Drosophila)	NM_153778	-4.25	0	-0.69
10375265	Atp10b	ATPase, class V, type 10B	NM_176999	7.18	0	0.67
10604799	Atp11c	ATPase, class VI, type 11C	NM_001037863	2.73	0.01	0.94
10572180	Atp13a1	ATPase type 13A1	NM_133224	3.22	0.003	0.32
10438854	Atp13a4	ATPase type 13A4	NM_172613	4.68	0	0.48
10500685	Atp1a1	ATPase, Na+/K+ transporting, alpha 1 polypeptide	NM_144900	5.35	0	0.45
10360248	Atp1a4	ATPase, Na+/K+ transporting, alpha 4 polypeptide	NM_013734	-27.91	0	-4.83
10387505	Atp1b2	ATPase, Na+/K+ transporting, beta 2 polypeptide	NM_013415	3.07	0.004	0.46
10595793	Atp1b3	ATPase, Na+/K+ transporting, beta 3 polypeptide	NM_007502	-21.95	0	-1.69
10546977	Atp2b2	ATPase, Ca++ transporting, plasma membrane 2	NM_009723	-3.21	0.003	-0.33
10456891	Atp5a1	ATP synthase, H+ transporting, mitochondrial F1 complex, alpha subunit, isoform 1	NM_007505	3.53	0.001	0.25
10483756	Atp5g3	ATP synthase, H+ transporting, mitochondrial F0 complex, subunit c (subunit 9), isoform 3	NM_175015	2.78	0.009	0.27
10440483	Atp5j	ATP synthase, H+ transporting, mitochondrial F0 complex, subunit F	NM_016755	3.07	0.004	0.16
10600377	Atp6ap1	ATPase, H+ transporting, lysosomal accessory protein 1	NM_018794	3.37	0.002	0.31
10525804	Atp6v0a2	ATPase, H+ transporting, lysosomal V0 subunit A2	NM_011596	2.72	0.01	0.25
10443021	Atp6v0e	ATPase, H+ transporting, lysosomal V0 subunit E	NM_025272	2.86	0.007	0.3
10572146	Atp6v1b2	ATPase, H+ transporting, lysosomal V1 subunit B2	NM_007509	3.21	0.003	0.32
10401138	Atp6v1d	ATPase, H+ transporting, lysosomal V1 subunit D	NM_023721	4.64	0	0.42
10547521	Atp6v1e1	ATPase, H+ transporting, lysosomal V1 subunit E1	NM_007510	4.15	0	0.35
10420532	Atp8a2	ATPase, aminophospholipid transporter-like, class I, type 8A, member 2	NM_015803	-22.85	0	-2.29
10370860	Atp8b3	ATPase, class I, type 8B, member 3	NM_026094	-2.94	0.006	-0.25
10459962	Atp9b	ATPase, class II, type 9B	NM_015805	-4.81	0	-0.36
10386518	Atpaf2	ATP synthase mitochondrial F1 complex assembly factor 2	NM_145427	-3.21	0.003	-0.62
10486029	Atpbd4	ATP binding domain 4	NM_025675	3.33	0.002	0.7
10581636	Atxn1l	ataxin 1-like	NM_001080930	4.6	0	0.49
10525313	Atxn2	ataxin 2	NM_009125	3.03	0.004	0.26
10567919	Atxn2l	ataxin 2-like	NM_183020	3.81	0.001	0.33
10391612	Atxn7l3	ataxin 7-like 3	NM_001098836	3.29	0.002	0.36
10569687	AU018091	expressed sequence AU018091	NM_001004153	-5.05	0	-0.52
10437552	AU021092	expressed sequence AU021092	BC150828	3.1	0.004	0.53
10450412	AU023871	expressed sequence AU023871	NM_001033221	-7.22	0	-0.88
10376986	AU040829	expressed sequence AU040829	NM_001099288	-3.58	0.001	-0.37
10405566	AU042651	expressed sequence AU042651	NM_177809	8.19	0	1.23
10490104	Aurka	aurora kinase A	NM_011497	3.73	0.001	0.39
10600988	Awat1	acyl-CoA wax alcohol acyltransferase 1	NM_001081136	17.01	0	1.67
10605929	Awat2	acyl-CoA wax alcohol acyltransferase 2	NM_177746	-6.32	0	-0.58
10490047	AY702102	cDNA sequence AY702102	AY702102	-29.69	0	-3.63
10523853	Aytl1b	acyltransferase like 1B	NM_027599	-5.17	0	-0.64
10485361	B230118H07Rik	RIKEN cDNA B230118H07 gene	BC025075	4.69	0	0.57
10472893	B230120H23Rik	RIKEN cDNA B230120H23 gene	NM_023057	3.41	0.002	0.39
10512451	B230312A22Rik	RIKEN cDNA B230312A22 gene	BC046771	-9.11	0	-0.96
10475414	B2m	beta-2 microglobulin	NM_009735	5.22	0	0.81
10527694	B3galtl	beta 1,3-galactosyltransferase-like	NM_001081204	4.08	0	0.62
10547471	B4galnt3	beta-1,4-N-acetyl-galactosaminyl transferase 3	NM_198884	8.77	0	1.07
10558773	B4galnt4	beta-1,4-N-acetyl-galactosaminyl transferase 4	NM_177897	-8.3	0	-1.4
10512129	B4galt1	UDP-Gal:betaGlcNAc beta 1,4- galactosyltransferase, polypeptide 1	NM_022305	5.16	0	0.56
10515500	B4galt2	UDP-Gal:betaGlcNAc beta 1,4- galactosyltransferase, polypeptide 2	NM_017377	-6.9	0	-0.66
10503695	Bach2	BTB and CNC homology 2	NM_007521	6.12	0	0.78
10512136	Bag1	BCL2-associated athanogene 1	NM_009736	-9.2	0	-1.01
10557992	Bag3	BCL2-associated athanogene 3	NM_013863	-3.84	0	-0.49
10577858	Bag4	BCL2-associated athanogene 4	NM_026121	3.8	0.001	0.28
10402715	Bag5	BCL2-associated athanogene 5	NM_027404	-5.84	0	-0.52
10424624	Bai1	brain-specific angiogenesis inhibitor 1	NM_174991	-3.61	0.001	-0.29
10535559	Baiap2l1	BAI1-associated protein 2-like 1	NM_025833	8.54	0	1.08
10453604	Bambi	BMP and activin membrane-bound inhibitor, homolog (Xenopus laevis)	NM_026505	-7.59	0	-0.85
10476653	Banf2	barrier to autointegration factor 2	NM_207275	-36.8	0	-4.22
10355325	Bard1	BRCA1 associated RING domain 1	NM_007525	3.8	0.001	0.39
10427895	Basp1	brain abundant, membrane attached signal protein 1	NM_027395	3.45	0.001	0.3
10444761	Bat1a	HLA-B-associated transcript 1A	NM_019693	2.96	0.005	0.23
10444713	Bat4	HLA-B associated transcript 4	NM_001128597	-3.09	0.004	-0.36
10397359	Batf	basic leucine zipper transcription factor, ATF-like	NM_016767	-3.78	0.001	-0.35
10577237	BB014433	expressed sequence BB014433	BC139040	-4.07	0	-0.53
10397551	BB287469	eukaryotic translation initiation factor 1A pseudogene	NR_003629	-3.28	0.002	-0.57
10594144	Bbs4	Bardet-Biedl syndrome 4 (human)	NM_175325	2.7	0.011	0.51
10497842	Bbs7	Bardet-Biedl syndrome 7 (human)	NM_027810	2.77	0.009	0.6
10439854	Bbx	bobby sox homolog (Drosophila)	NM_027444	-7.59	0	-1.62
10481531	BC005624	cDNA sequence BC005624	BC005624	3.15	0.003	0.25
10465726	BC014805	cDNA sequence BC014805	BC014805	5.94	0	1.27
10583773	BC018242	cDNA sequence BC018242	NM_144935	-8.15	0	-0.98
10477512	BC018465	cDNA sequence BC018465	NM_144890	3.58	0.001	0.35
10398920	BC022687	cDNA sequence BC022687	BC090976	-9.61	0	-1.31
10499273	BC023814	cDNA sequence BC023814	BC023814	5	0	0.57
10428714	BC026439	cDNA sequence BC026439	BC026439	9.07	0	1.23
10505109	BC026590	cDNA sequence BC026590	BC026590	3.65	0.001	0.37
10500276	BC028528	cDNA sequence BC028528	BC028528	2.94	0.006	0.37
10365495	BC030307	cDNA sequence BC030307	NM_001003910	5.64	0	0.68
10381548	BC030867	cDNA sequence BC030867	NM_153544	3.17	0.003	0.47
10451886	BC031441	cDNA sequence BC031441	BC031441	-2.73	0.01	-0.44
10352294	BC031781	cDNA sequence BC031781	BC031781	7.86	0	0.72
10568318	BC039632	cDNA sequence BC039632	BC147509	8.43	0	0.85
10433153	BC048502	cDNA sequence BC048502	BC048502	4.24	0	0.46
10405948	BC048507	cDNA sequence BC048507	NM_001001185	-14.83	0	-1.88
10588931	BC048562	cDNA sequence BC048562	BC048562	-32.4	0	-3.67
10544300	BC048599	cDNA sequence BC048599	NM_175020	-25.48	0	-3.41
10460735	BC048609	cDNA sequence BC048609	BC048609	5.91	0	0.57
10539983	BC048671	cDNA sequence BC048671	BC048671	-7.61	0	-0.69
10512384	BC049635	cDNA sequence BC049635	BC049635	-22.51	0	-5.36
10518955	BC049688	cDNA sequence BC049688	BC049688	-12.84	0	-1.13
10603811	BC049702	cDNA sequence BC049702	BC049702	-16.78	0	-1.91
10542401	BC049715	cDNA sequence BC049715	NM_178776	-5.78	0	-0.54
10385681	BC049762	cDNA sequence BC049762	BC049762	-22.56	0	-3.22
10479625	BC050777	cDNA sequence BC050777	BC050777	-31.33	0	-4.2
10479556	BC051628	cDNA sequence BC051628	BC051628	-18.1	0	-1.85
96237_at	BC054059	cDNA sequence BC054059	AI118905	-23.49	0	-3.08
10514818	BC055111	cDNA sequence BC055111	NM_183182	-34.91	0	-3.86
10524568	BC057022	cDNA sequence BC057022	BC057022	-4.09	0	-0.43
10505791	BC057079	cDNA sequence BC057079	NM_001081184	5.78	0	0.51
10547075	BC060267	cDNA sequence BC060267	BC060267	-31.59	0	-3
10414265	BC061237	cDNA sequence BC061237	BC061237	7.64	0	1.59
10601882	BC065397	cDNA sequence BC065397	BC065397	9.17	0	1.16
10372191	BC067068	cDNA sequence BC067068	BC067068	8.21	0	1.01
10394358	BC068281	cDNA sequence BC068281	BC068281	2.89	0.006	0.25
10578746	BC088983	cDNA sequence BC088983	BC088983	3.09	0.004	0.55
102746_at	BC089491	cDNA sequence BC089491	AF068865	-12.7	0	-1.97
10360370	BC094916	cDNA sequence BC094916	NM_001024721	-2.88	0.007	-0.61
10605081	Bcap31	B-cell receptor-associated protein 31	NM_012060	7.31	0	0.71
10495781	Bcar3	breast cancer anti-estrogen resistance 3	NM_013867	3.25	0.002	0.32
10494910	Bcas2	breast carcinoma amplified sequence 2	NM_026602	-5.06	0	-0.43
10587534	Bckdhb	branched chain ketoacid dehydrogenase E1, beta polypeptide	NM_199195	2.73	0.01	0.65
10374727	Bcl11a	B-cell CLL/lymphoma 11A (zinc finger protein)	NM_016707	-2.95	0.006	-0.3
10563026	Bcl2l12	BCL2-like 12 (proline rich)	NM_029410	2.93	0.006	0.28
10542287	Bcl2l14	BCL2-like 14 (apoptosis facilitator)	NM_025778	-2.83	0.008	-0.29
10415111	Bcl2l2	BCL2-like 2	NM_007537	2.74	0.01	0.25
10501007	Bclp2	chitinase like protein 2	NM_001080816	-3.19	0.003	-0.32
10603627	Bcor	BCL6 interacting corepressor	NM_175045	2.72	0.01	0.32
10363983	Bcr	breakpoint cluster region	NM_001081412	-2.86	0.007	-0.31
10391410	Becn1	beclin 1, autophagy related	NM_019584	3.42	0.002	0.22
10469020	Bend7	BEN domain containing 7	NM_178663	2.89	0.006	0.65
10465881	Best1	bestrophin 1	NM_011913	-23.66	0	-2.55
10435009	Bex6	brain expressed gene 6	NM_001033539	3.74	0.001	0.43
10542896	Bicd1	bicaudal D homolog 1 (Drosophila)	NM_009753	3.12	0.004	0.64
10405001	Bicd2	bicaudal D homolog 2 (Drosophila)	NM_001039179	-7.2	0	-0.7
10425801	Bik	BCL2-interacting killer	NM_007546	-2.77	0.009	-0.34
10590801	Birc3	baculoviral IAP repeat-containing 3	NM_007464	4.02	0	0.46
10446833	Birc6	baculoviral IAP repeat-containing 6	NM_007566	3.81	0.001	0.61
10345967	Bivm	basic, immunoglobulin-like variable motif containing	NM_144558	2.76	0.009	0.58
10564978	Blm	Bloom syndrome homolog (human)	NM_007550	3.22	0.003	0.5
10467508	Blnk	B-cell linker	NM_008528	-4.01	0	-0.56
10421361	Bmp1	bone morphogenetic protein 1	NM_009755	3.71	0.001	0.32
10523468	Bmp2k	BMP2 inducible kinase	NM_080708	3.3	0.002	0.48
10587231	Bmp5	bone morphogenetic protein 5	NM_007555	3.65	0.001	0.67
10404686	Bmp6	bone morphogenetic protein 6	NM_007556	3.74	0.001	0.53
10516093	Bmp8a	bone morphogenetic protein 8a	NM_007558	-3.16	0.003	-0.35
10583870	Bmper	BMP-binding endothelial regulator	NM_028472	4.85	0	0.57
10514177	Bnc2	basonuclin 2	NM_172870	3.25	0.002	0.42
10568785	Bnip3	BCL2/adenovirus E1B interacting protein 3	NM_009760	2.73	0.01	0.4
10500122	Bnipl	BCL2/adenovirus E1B 19kD interacting protein like	NM_134253	-2.74	0.009	-0.24
10429908	Bop1	block of proliferation 1	NM_013481	2.82	0.008	0.38
10404521	Bphl	biphenyl hydrolase-like (serine hydrolase, breast epithelial mucin-associated antigen)	NM_026512	4.51	0	0.49
10477372	Bpil1	bactericidal/permeability-increasing protein-like 1	NM_025631	12.03	0	0.89
10600512	Brcc3	BRCA1/BRCA2-containing complex, subunit 3	NM_145956	4.02	0	0.56
10458138	Brd8	bromodomain containing 8	NM_030147	3.65	0.001	0.48
10523822	Brdt	bromodomain, testis-specific	NM_054054	2.96	0.005	0.3
10520842	Bre	brain and reproductive organ-expressed protein	NM_181279	3.1	0.004	0.27
10402841	Brf1	BRF1 homolog, subunit of RNA polymerase III transcription initiation factor IIIB (S. cerevisiae)	NM_028193	4.36	0	0.37
10525887	Bri3bp	Bri3 binding protein	NM_029752	-6.36	0	-0.66
10389395	Brip1	BRCA1 interacting protein C-terminal helicase 1	NM_178309	4.02	0	0.4
10540622	Brpf1	bromodomain and PHD finger containing, 1	NM_030178	3.49	0.001	0.28
10549679	Brsk1	BR serine/threonine kinase 1	NM_001003920	-8.84	0	-0.86
10508454	Bsdc1	BSD domain containing 1	NM_133889	-8.23	0	-0.67
10558118	Btbd16	BTB (POZ) domain containing 16	NM_001081038	2.97	0.005	0.3
10449631	Btbd9	BTB (POZ) domain containing 9	NM_027060	-10.44	0	-0.82
10413803	Btd	biotinidase	NM_025295	3.73	0.001	0.58
10365971	Btg1	B-cell translocation gene 1, anti-proliferative	NM_007569	-3	0.005	-0.29
10585268	Btg4	B-cell translocation gene 4	NM_019493	2.96	0.005	0.39
10606694	Btk	Bruton agammaglobulinemia tyrosine kinase	NM_013482	4.17	0	0.37
10463486	Btrc	beta-transducin repeat containing protein	NM_001037758	3.4	0.002	0.32
10487480	Bub1	budding uninhibited by benzimidazoles 1 homolog (S. cerevisiae)	NM_001113179	2.77	0.009	0.49
10585037	Bud13	BUD13 homolog (yeast)	NM_146000	2.87	0.007	0.37
10346523	Bzw1	basic leucine zipper and W2 domains 1	NM_025824	-2.93	0.006	-0.67
10467840	C130021O09Rik	RIKEN cDNA C130021O09 gene	AK081501	3.17	0.003	0.34
10388010	C1qbp	complement component 1, q subcomponent binding protein	NM_007573	3.26	0.002	0.32
10517513	C1qc	complement component 1, q subcomponent, C chain	NM_007574	3.29	0.002	0.62
10432408	C1ql4	complement component 1, q subcomponent-like 4	NM_001024702	-6.33	0	-0.82
103570_at	C1qtnf3	C1q and tumor necrosis factor related protein 3	AI315647	6.99	0	0.96
10473750	C1qtnf4	C1q and tumor necrosis factor related protein 4	NM_026161	-3.45	0.001	-0.43
10547740	C1s	complement component 1, s subcomponent	NM_144938	5.82	0	0.92
10441313	C2cd2	C2 calcium-dependent domain containing 2	NM_174847	5.63	0	0.68
10561498	C330005M16Rik	RIKEN cDNA C330005M16 gene	NM_175319	4.84	0	0.6
10385709	C330016O10Rik	RIKEN cDNA C330016O10 gene	NM_145974	4.26	0	0.55
10547657	C3ar1	complement component 3a receptor 1	NM_009779	5.6	0	0.74
10466622	C730037M02Rik	RIKEN cDNA C730037M02 gene	AK149560	3.04	0.004	0.63
10400589	C79407	expressed sequence C79407	BC052175	3.48	0.001	0.4
10562548	C80913	expressed sequence C80913	NM_011274	-7.65	0	-1.69
10597878	C85492	expressed sequence C85492	NM_153540	4.53	0	0.63
10539727	C87436	expressed sequence C87436	NR_027370	4.96	0	0.44
10369948	Cabin1	calcineurin binding protein 1	NM_172549	3.04	0.004	0.3
10454030	Cabyr	calcium-binding tyrosine-(Y)-phosphorylation regulated (fibrousheathin 2)	NM_027687	-3.97	0	-0.85
10506225	Cachd1	cache domain containing 1	NM_198037	4.38	0	0.41
10418300	Cacna2d3	calcium channel, voltage-dependent, alpha2/delta subunit 3	NM_009785	-2.82	0.008	-0.25
10390542	Cacnb1	calcium channel, voltage-dependent, beta 1 subunit	NM_031173	-12.7	0	-1.56
10426611	Cacnb3	calcium channel, voltage-dependent, beta 3 subunit	NM_007581	3.78	0.001	0.48
10392374	Cacng5	calcium channel, voltage-dependent, gamma subunit 5	NM_080644	-10.12	0	-0.77
10569702	Cacng8	calcium channel, voltage-dependent, gamma subunit 8	NM_133190	4.84	0	0.44
10440314	Cadm2	cell adhesion molecule 2	NM_178721	4.73	0	0.53
10408723	Cage1	cancer antigen 1	NM_027724	-2.78	0.009	-0.28
10390246	Calcoco2	calcium binding and coiled-coil domain 2	NM_029755	7.47	0	0.73
10468303	Calhm3	calcium homeostasis modulator 3	XM_140729	-2.9	0.006	-0.31
10586118	Calml4	calmodulin-like 4	NM_138304	-4.95	0	-0.62
10579691	Calr3	calreticulin 3	NM_029782	-29.85	0	-3
10506929	Calr4	calreticulin 4	NM_001033226	3.11	0.004	0.4
10479852	Camk1d	calcium/calmodulin-dependent protein kinase ID	NM_177343	3.88	0	0.68
10361250	Camk1g	calcium/calmodulin-dependent protein kinase I gamma	NM_144817	-2.89	0.006	-0.29
10495896	Camk2d	calcium/calmodulin-dependent protein kinase II, delta	NM_001025439	2.75	0.009	0.51
10454632	Camk4	calcium/calmodulin-dependent protein kinase IV	NM_009793	-29.71	0	-3.92
10588755	Camkv	CaM kinase-like vesicle-associated	NM_145621	-3.32	0.002	-0.4
10405504	Caml	calcium modulating ligand	NM_007596	4.14	0	0.34
10518837	Camta1	calmodulin binding transcription activator 1	NM_001081557	3.52	0.001	0.27
10372750	Cand1	cullin associated and neddylation disassociated 1	NM_027994	6.81	0	0.49
10516051	Cap1	CAP, adenylate cyclase-associated protein 1 (yeast)	NM_007598	3.33	0.002	0.26
10404913	Cap2	CAP, adenylate cyclase-associated protein, 2 (yeast)	NM_026056	-14.26	0	-1.56
10452770	Capn13	calpain 13	NM_001033444	-3.07	0.004	-0.26
10360806	Capn2	calpain 2	NM_009794	3.51	0.001	0.46
10366376	Caps2	calcyphosphine 2	NM_178278	5.03	0	0.58
10542515	Capza3	capping protein (actin filament) muscle Z-line, alpha 3	NM_007605	-23.69	0	-5.62
10509620	Capzb	capping protein (actin filament) muscle Z-line, beta	NM_001037761	-10.26	0	-0.7
10586591	Car12	carbonic anyhydrase 12	NM_178396	-3.4	0.002	-0.36
10438220	Car15	carbonic anhydrase 15	NM_030558	-4.59	0	-0.52
10490923	Car2	carbonic anhydrase 2	NM_009801	-23.58	0	-4.94
10511429	Car8	carbonic anhydrase 8	NM_007592	5.19	0	0.75
10497752	Carhsp1	calcium regulated heat stable protein 1	NM_025821	-5.62	0	-1.21
10583676	Carm1	coactivator-associated arginine methyltransferase 1	NM_021531	-10.15	0	-1.27
10569458	Cars	cysteinyl-tRNA synthetase	NM_013742	4.12	0	0.38
10577030	Cars2	cysteinyl-tRNA synthetase 2 (mitochondrial)(putative)	NM_024248	8.39	0	0.82
10549237	Casc1	cancer susceptibility candidate 1	NM_177222	3.65	0.001	0.33
10392998	Caskin2	CASK-interacting protein 2	NM_080643	-3	0.005	-0.31
10346564	Casp8	caspase 8	NM_009812	8.13	0	1.1
10360235	Casq1	calsequestrin 1	NM_009813	-10.16	0	-1.05
10410656	Cast	calpastatin	NM_009817	-9.59	0	-1.75
10460560	Catsper1	cation channel, sperm associated 1	NM_139301	-36.14	0	-4.38
10405552	Catsper3	cation channel, sperm associated 3	NM_029772	-36.97	0	-5.44
10517199	Catsper4	cation channel, sperm associated 4	NM_177866	-20.3	0	-2.07
10363379	Cbara1	calcium binding atopy-related autoantigen 1	NM_144822	4.44	0	0.55
10477543	Cbfa2t2	core-binding factor, runt domain, alpha subunit 2, translocated to, 2 (human)	NM_172860	2.76	0.009	0.29
10582427	Cbfa2t3	core-binding factor, runt domain, alpha subunit 2, translocated to, 3 (human)	NM_009824	3.46	0.001	0.32
10592734	Cbl	Casitas B-lineage lymphoma	NM_007619	3.7	0.001	0.42
10399841	Cbll1	Casitas B-lineage lymphoma-like 1	NM_134048	6.98	0	0.87
10580469	Cbln1	cerebellin 1 precursor protein	NM_019626	-3.11	0.004	-0.31
10490097	Cbln4	cerebellin 4 precursor protein	NM_175631	-3.72	0.001	-0.32
10436967	Cbr1	carbonyl reductase 1	NM_007620	5.02	0	0.55
10393936	Cbr2	carbonyl reductase 2	NM_007621	3.06	0.004	0.73
10393614	Cbx8	chromobox homolog 8 (Drosophila Pc class)	NM_013926	2.99	0.005	0.43
10463082	Cc2d2b	coiled-coil and C2 domain containing 2B	XM_994191	4.23	0	0.39
10567999	Ccdc101	coiled-coil domain containing 101	NM_029339	-4.6	0	-0.58
10355670	Ccdc108	coiled-coil domain containing 108	NM_001039495	5.67	0	0.46
10369276	Ccdc109a	coiled-coil domain containing 109A	NM_001033259	-20.28	0	-2.32
10456639	Ccdc11	coiled-coil domain containing 11	NM_028948	7.12	0	0.68
10458794	Ccdc112	coiled-coil domain containing 112	NM_001160399	4.3	0	0.54
10574365	Ccdc113	coiled-coil domain containing 113	NM_172914	5.09	0	0.54
10553148	Ccdc114	coiled-coil domain containing 114	NM_001033243	3.57	0.001	0.41
10538503	Ccdc129	coiled-coil domain containing 129	NM_001081665	4.51	0	0.44
10597854	Ccdc13	coiled-coil domain containing 13	NM_001033784	4.38	0	0.32
10425686	Ccdc134	coiled-coil domain containing 134	NM_172428	3.43	0.002	0.32
10574288	Ccdc135	coiled-coil domain containing 135	NM_001042715	3.05	0.004	0.38
10497794	Ccdc144b	coiled-coil domain containing 144B	NM_178418	3.47	0.001	0.4
10463856	Ccdc147	coiled-coil domain containing 147	BC147530	11.1	0	1.01
10482846	Ccdc148	coiled-coil domain containing 148	BC062650	5.74	0	0.76
10346269	Ccdc150	coiled-coil domain containing 150	NM_030025	-6.14	0	-0.62
10591691	Ccdc151	coiled-coil domain containing 151	NM_029939	5.77	0	0.64
10584691	Ccdc153	coiled-coil domain containing 153	NM_001081369	4.45	0	0.71
10583759	Ccdc159	coiled-coil domain containing 159	NM_025977	-27.1	0	-3.35
10507334	Ccdc163	coiled-coil domain containing 163	BC022733	-2.81	0.008	-0.27
10523923	Ccdc18	coiled-coil domain containing 18	NM_028481	5.65	0	0.6
10351832	Ccdc19	coiled-coil domain containing 19	BC150929	5.42	0	0.65
10518976	Ccdc27	coiled-coil domain containing 27	NM_001033455	-34.94	0	-4.1
10368083	Ccdc28a	coiled-coil domain containing 28A	NM_144820	-15.66	0	-1.74
10594015	Ccdc33	coiled-coil domain containing 33	NM_029212	-29.31	0	-2.66
10474437	Ccdc34	coiled-coil domain containing 34	NM_026613	3.79	0.001	0.84
10596904	Ccdc36	coiled-coil domain containing 36	NM_001135198	6.31	0	0.68
10546249	Ccdc37	coiled-coil domain containing 37	BC047211	-10.67	0	-1.05
10365792	Ccdc38	coiled-coil domain containing 38	NM_175488	2.72	0.01	0.24
10497731	Ccdc39	coiled-coil domain containing 39	NM_026222	2.69	0.011	0.52
10391755	Ccdc43	coiled-coil domain containing 43	NM_025918	3.27	0.002	0.36
10365590	Ccdc53	coiled-coil domain containing 53	NM_026070	4.34	0	0.57
10439874	Ccdc54	coiled-coil domain containing 54	NM_027046	-26.41	0	-4.85
10363845	Ccdc6	coiled-coil domain containing 6	NM_001111121	-19.75	0	-1.78
10533428	Ccdc63	coiled-coil domain containing 63	NM_183307	-14.11	0	-1.66
10426627	Ccdc65	coiled-coil domain containing 65	NM_153518	3.48	0.001	0.53
10582847	Ccdc7	coiled-coil domain containing 7	NM_029061	3.74	0.001	0.62
10474274	Ccdc73	coiled-coil domain containing 73	NM_177600	3.43	0.002	0.33
10542842	Ccdc91	coiled-coil domain containing 91	NM_025911	-32	0	-3.66
10521467	Ccdc96	coiled-coil domain containing 96	NM_025725	5.54	0	0.69
10385153	Ccdc99	coiled-coil domain containing 99	NM_027411	3.04	0.004	0.38
10504456	Ccin	calicin	NM_001002787	-24	0	-4.32
10574226	Ccl17	chemokine (C-C motif) ligand 17	NM_011332	-5.46	0	-0.53
10574213	Ccl22	chemokine (C-C motif) ligand 22	NM_009137	-3.61	0.001	-0.44
10598203	Ccl28	chemokine (C-C motif) ligand 28	NM_020279	-3.75	0.001	-0.57
10389207	Ccl5	chemokine (C-C motif) ligand 5	NM_013653	-3.17	0.003	-0.66
10379535	Ccl8	chemokine (C-C motif) ligand 8	NM_021443	3.3	0.002	0.6
10498192	Ccna1	cyclin A1	NM_007628	2.69	0.011	0.3
10594774	Ccnb2	cyclin B2	NM_007630	3.58	0.001	0.39
10603275	Ccnb3	cyclin B3	NM_183015	4.1	0	0.5
10445688	Ccnd3	cyclin D3	NM_001081636	-3.98	0	-0.59
10448506	Ccnf	cyclin F	NM_007634	3.02	0.005	0.39
10523297	Ccng2	cyclin G2	NM_007635	3.58	0.001	0.6
10432180	Ccnt1	cyclin T1	NM_009833	5.47	0	1.06
10457385	Ccny	cyclin Y	NM_026484	5.77	0	0.39
10590631	Ccr2	chemokine (C-C motif) receptor 2	NM_009915	2.73	0.01	0.61
10597420	Ccr4	chemokine (C-C motif) receptor 4	NM_009916	-8.9	0	-1.02
10464825	Ccs	copper chaperone for superoxide dismutase	NM_016892	3.15	0.003	0.38
10372600	Cct2	chaperonin containing Tcp1, subunit 2 (beta)	NM_007636	4.86	0	0.35
10493193	Cct3	chaperonin containing Tcp1, subunit 3 (gamma)	NM_009836	4.03	0	0.33
10374564	Cct4	chaperonin containing Tcp1, subunit 4 (delta)	NM_009837	4.63	0	0.45
10428052	Cct5	chaperonin containing Tcp1, subunit 5 (epsilon)	NM_007637	4.45	0	0.33
10440600	Cct8	chaperonin containing Tcp1, subunit 8 (theta)	NM_009840	4.73	0	0.5
10520301	Cct8l1	chaperonin containing TCP1, subunit 8 (theta)-like 1	NM_198621	-28.58	0	-3.15
10587383	Cd109	CD109 antigen	NM_153098	-11.36	0	-1.31
10558948	Cd151	CD151 antigen	NM_009842	5.17	0	0.53
10541644	Cd163	CD163 antigen	NM_053094	2.8	0.008	0.58
10508819	Cd164l2	CD164 sialomucin-like 2	NM_027152	-4.77	0	-0.53
10500677	Cd2	CD2 antigen	NM_013486	3.69	0.001	0.6
10435930	Cd200r2	Cd200 receptor 2	NM_206535	9.01	0	1.03
10435937	Cd200r3	CD200 receptor 3	NM_029018	12.16	0	1.44
10435920	Cd200r4	CD200 receptor 4	NM_207244	3.31	0.002	0.24
10362896	Cd24a	CD24a antigen	NM_009846	3.54	0.001	0.9
10585840	Cd276	CD276 antigen	DQ832276	-2.92	0.006	-0.29
10562709	Cd33	CD33 antigen	NM_001111058	-3.96	0	-0.48
10352905	Cd34	CD34 antigen	NM_001111059	2.87	0.007	0.36
10563178	Cd37	CD37 antigen	NM_007645	-9.7	0	-1.26
10521678	Cd38	CD38 antigen	NM_007646	4.5	0	0.68
10584821	Cd3d	CD3 antigen, delta polypeptide	NM_013487	-4.3	0	-0.57
10560487	Cd3eap	CD3E antigen, epsilon polypeptide associated protein	NM_145822	5.86	0	0.49
10361270	Cd46	CD46 antigen, complement regulatory protein	NM_010778	-8.52	0	-2.31
10466040	Cd5	CD5 antigen	NM_007650	19.59	0	2.04
10501063	Cd53	CD53 antigen	NM_007651	4.38	0	0.76
10357488	Cd55	CD55 antigen	NM_010016	-7.3	0	-1.83
100293_at	Cd59b	CD59b antigen	AA268823	-10.11	0.001	-2.6
10367436	Cd63	CD63 antigen	NM_001042580	3.23	0.003	0.59
10387536	Cd68	CD68 antigen	NM_009853	2.71	0.01	0.45
10456005	Cd74	CD74 antigen (invariant polypeptide of major histocompatibility complex, class II antigen-associated)	NM_001042605	4.55	0	0.88
10435704	Cd80	CD80 antigen	NM_009855	7.34	0	0.8
10559261	Cd81	CD81 antigen	NM_133655	5.09	0	0.51
10485213	Cd82	CD82 antigen	NM_007656	3.91	0	0.36
10538979	Cd8b1	CD8 antigen, beta chain 1	NM_009858	-7.2	0	-0.89
10604932	Cd99l2	CD99 antigen-like 2	NM_138309	3.75	0.001	0.53
10479869	Cdc123	cell division cycle 123 homolog (S. cerevisiae)	NM_133837	3.4	0.002	0.31
10501629	Cdc14a	CDC14 cell division cycle 14 homolog A (S. cerevisiae)	NM_001080818	-11.44	0	-2.71
10410099	Cdc14b	CDC14 cell division cycle 14 homolog B (S. cerevisiae)	NM_172587	-5.27	0	-0.74
10570397	Cdc16	CDC16 cell division cycle 16 homolog (S. cerevisiae)	NM_027276	3.39	0.002	0.26
10458164	Cdc23	CDC23 (cell division cycle 23, yeast, homolog)	NM_178347	3.81	0.001	0.36
10589420	Cdc25a	cell division cycle 25 homolog A (S. pombe)	NM_007658	2.9	0.006	0.27
10458195	Cdc25c	cell division cycle 25 homolog C (S. pombe)	NM_009860	-4.26	0	-0.51
10380415	Cdc34	cell division cycle 34 homolog (S. cerevisiae)	BC094502	-4.6	0	-0.68
10591472	Cdc37	cell division cycle 37 homolog (S. cerevisiae)	NM_016742	4.75	0	0.52
10517559	Cdc42	cell division cycle 42 homolog (S. cerevisiae)	NM_009861	4.47	0	0.42
10549633	Cdc42ep5	CDC42 effector protein (Rho GTPase binding) 5	AK006430	-15.1	0	-1.54
10523802	Cdc7	cell division cycle 7 (S. cerevisiae)	NM_009863	4.07	0	0.59
10421029	Cdca2	cell division cycle associated 2	NM_175384	-12.65	0	-0.97
10541729	Cdca3	cell division cycle associated 3	NM_013538	3.72	0.001	0.46
10516246	Cdca8	cell division cycle associated 8	NM_026560	5.59	0	0.61
10423287	Cdh18	cadherin 18	NM_001081299	-7.05	0	-0.78
10457644	Cdh2	cadherin 2	NM_007664	8.44	0	0.86
10415090	Cdh24	cadherin-like 24	NM_199470	2.82	0.008	0.24
10574438	Cdh5	cadherin 5	NM_009868	8.38	0	1.15
10419015	Cdhr1	cadherin-related family member 1	NM_130878	-5.07	0	-0.58
10405303	Cdhr2	cadherin-related family member 2	NM_001033364	-3.26	0.002	-0.35
10369815	Cdk1	cyclin-dependent kinase 1	NM_007659	3.14	0.003	0.39
10527940	Cdk14	cyclin-dependent kinase 14	NM_011074	-4.83	0	-0.85
10346594	Cdk15	cyclin-dependent kinase 15	NM_001033373	5.59	0	0.53
10598912	Cdk16	cyclin-dependent kinase 16	NM_011049	-5.09	0	-0.54
10365729	Cdk17	cyclin-dependent kinase 17	NM_146239	5.99	0	0.56
10357676	Cdk18	cyclin-dependent kinase 18	NM_008795	-10.76	0	-1.09
10362676	Cdk19	cyclin-dependent kinase 19	NM_198164	3.21	0.003	0.51
10481670	Cdk9	cyclin-dependent kinase 9 (CDC2-related kinase)	NM_130860	4.47	0	0.38
10408455	Cdkal1	CDK5 regulatory subunit associated protein 1-like 1	NM_144536	3.64	0.001	0.38
10400748	Cdkl1	cyclin-dependent kinase-like 1 (CDC2-related kinase)	NM_183294	3.63	0.001	0.53
10607619	Cdkl5	cyclin-dependent kinase-like 5	NM_001024624	-4.76	0	-1.25
10569429	Cdkn1c	cyclin-dependent kinase inhibitor 1C (P57)	NM_001161624	-4.24	0	-0.57
10578619	Cdkn2aip	CDKN2A interacting protein	NM_172407	-4.28	0	-0.6
10376938	Cdrt4	CMT1A duplicated region transcript 4	NM_025496	-19.77	0	-5.12
10596185	Cdv3	carnitine deficiency-associated gene expressed in ventricle 3	NM_175565	-4.05	0	-0.31
10404578	Cdyl	chromodomain protein, Y chromosome-like	NM_009881	-20.86	0	-2.72
10550994	Ceacam10	carcinoembryonic antigen-related cell adhesion molecule 10	NM_007675	-8.46	0	-1.09
10541260	Cecr2	cat eye syndrome chromosome region, candidate 2 homolog (human)	NM_001128151	-2.79	0.008	-0.32
10501319	Celsr2	cadherin, EGF LAG seven-pass G-type receptor 2 (flamingo homolog, Drosophila)	NM_017392	4	0	0.45
10360985	Cenpf	centromere protein F	NM_001081363	2.83	0.007	0.28
10411728	Cenph	centromere protein H	NM_021886	4.81	0	0.52
10601705	Cenpi	centromere protein I	NM_145924	-9.21	0	-1.07
10406968	Cenpk	centromere protein K	NM_021790	-3.07	0.004	-0.47
10351047	Cenpl	centromere protein L	NM_027429	3.45	0.001	0.47
10409190	Cenpp	centromere protein P	NM_025495	4.27	0	0.45
10581363	Cenpt	centromere protein T	NM_177150	3.42	0.002	0.3
10462866	Cep55	centrosomal protein 55	NM_028760	-5.33	0	-0.54
10410576	Cep72	centrosomal protein 72	NM_028959	4.23	0	0.43
10459576	Cep76	centrosomal protein 76	NM_001081073	-3.79	0.001	-0.53
10501051	Cept1	choline/ethanolaminephosphotransferase 1	NM_133869	2.96	0.005	0.38
10484261	Cerkl	ceramide kinase-like	NM_001048176	-9.27	0	-1
10573975	Ces7	carboxylesterase 7	NM_001003951	7.2	0	0.72
10358339	Cfh	complement component factor h	NM_009888	4	0	0.88
10358324	Cfhr3	complement factor H-related 3	AK015277	-5.9	0	-0.89
10400350	Cfl2	cofilin 2, muscle	NM_007688	-3.16	0.003	-0.39
10536563	Cftr	cystic fibrosis transmembrane conductance regulator homolog	NM_021050	-9.95	0	-1.33
10594855	Cgnl1	cingulin-like 1	NM_026599	4.7	0	0.43
10543835	Chchd3	coiled-coil-helix-coiled-coil-helix domain containing 3	NM_025336	-2.78	0.009	-0.36
10546346	Chchd4	coiled-coil-helix-coiled-coil-helix domain containing 4	NM_133928	2.89	0.007	0.31
10510725	Chd5	chromodomain helicase DNA binding protein 5	NM_001081376	-18.21	0	-2.63
10503204	Chd7	chromodomain helicase DNA binding protein 7	NM_001081417	-2.7	0.011	-0.27
10501020	Chi3l3	chitinase 3-like 3	NM_009892	-5.26	0	-0.72
10530683	Chic2	cysteine-rich hydrophobic domain 2	NM_028850	4.12	0	0.42
10426242	Chkb	choline kinase beta	NM_007692	-2.89	0.007	-0.31
103088_at	Chl1	cell adhesion molecule with homology to L1CAM	X94310	-17.73	0	-1.92
10360460	Chml	choroideremia-like	NM_021350	-3.72	0.001	-0.52
10477572	Chmp4b	chromatin modifying protein 4B	NM_029362	5.48	0	0.38
10490845	Chmp4c	chromatin modifying protein 4C	NM_025519	-2.97	0.005	-0.22
10504008	Chmp5	chromatin modifying protein 5	NM_029814	-5.47	0	-0.71
10483719	Chn1	chimerin (chimaerin) 1	NM_001113246	5.41	0	0.7
10538356	Chn2	chimerin (chimaerin) 2	NM_023543	-14.01	0	-2.06
10371616	Chpt1	choline phosphotransferase 1	NM_144807	-3.78	0.001	-1.38
10461143	Chrm1	cholinergic receptor, muscarinic 1, CNS	NM_001112697	3.08	0.004	0.3
10474002	Chrm4	cholinergic receptor, muscarinic 4	NM_007699	-5.93	0	-0.69
10585484	Chrna5	cholinergic receptor, nicotinic, alpha polypeptide 5	NM_176844	-19.97	0	-2.88
10564272	Chrna7	cholinergic receptor, nicotinic, alpha polypeptide 7	NM_007390	7.85	0	1.55
10522186	Chrna9	cholinergic receptor, nicotinic, alpha polypeptide 9	NM_001081104	-4.04	0	-0.53
10387909	Chrne	cholinergic receptor, nicotinic, epsilon polypeptide	NM_009603	-5.09	0	-0.49
10396694	Churc1	churchill domain containing 1	NM_206534	2.85	0.007	0.46
100072_at	Ciao1	cytosolic iron-sulfur protein assembly 1 homolog (S. cerevisiae)	AW046227	7.86	0	1.04
10529018	Cib4	calcium and integrin binding family member 4	NM_028483	4.05	0	0.56
10516495	CK137956	cDNA sequence CK137956	NM_001134733	4.55	0	0.54
10577508	Ckap2	cytoskeleton associated protein 2	NM_001004140	3.29	0.002	0.4
10487577	Ckap2l	cytoskeleton associated protein 2-like	NM_181589	5.85	0	0.75
10410984	Ckmt2	creatine kinase, mitochondrial 2	NM_198415	-3.34	0.002	-0.39
10349249	Clasp1	CLIP associating protein 1	NM_001081276	-19.01	0	-1.7
10502552	Clca1	chloride channel calcium activated 1	NM_009899	4.3	0	0.59
10502565	Clca2	chloride channel calcium activated 2	NM_030601	4.72	0	0.8
10495359	Clcc1	chloride channel CLIC-like 1	NM_145543	4.02	0	0.51
10527965	Cldn12	claudin 12	NM_022890	4.39	0	0.43
10534389	Cldn13	claudin 13	NM_020504	-21.27	0	-2.53
10534395	Cldn4	claudin 4	NM_009903	2.71	0.01	0.23
10436402	Cldnd1	claudin domain containing 1	NM_171826	4.91	0	0.88
10552412	Cldnd2	claudin domain containing 2	NM_028849	2.92	0.006	0.34
10548359	Clec12b	C-type lectin domain family 12, member B	NM_027709	4.18	0	0.49
10542156	Clec2d	C-type lectin domain family 2, member d	NM_053109	4.18	0	1.01
10541587	Clec4a2	C-type lectin domain family 4, member a2	NM_011999	4.5	0	0.63
10541564	Clec4a3	C-type lectin domain family 4, member a3	NM_153197	2.79	0.008	0.35
10541575	Clec4a4	C-type lectin domain family 4, member a4	NM_001005860	15.95	0	1.81
10541581	Clec4b1	C-type lectin domain family 4, member b1	NM_027218	6.61	0	1.1
10541605	Clec4n	C-type lectin domain family 4, member n	NM_020001	3.46	0.001	0.82
10517336	Clic4	chloride intracellular channel 4 (mitochondrial)	NM_013885	2.76	0.009	0.31
10445347	Clic5	chloride intracellular channel 5	NM_172621	7.33	0	1
10436958	Clic6	chloride intracellular channel 6	NM_172469	-4.74	0	-0.63
10375382	Clint1	clathrin interactor 1	NM_001045520	7.76	0	0.94
10533659	Clip1	CAP-GLY domain containing linker protein 1	NM_019765	-10.58	0	-2.26
10493394	Clk2	CDC-like kinase 2	NM_007712	-3.07	0.004	-0.38
10593988	Clk3	CDC-like kinase 3	NM_007713	-4	0	-0.3
10402473	Clmn	calmin	NM_053155	-20.42	0	-4.91
10416843	Cln5	ceroid-lipofuscinosis, neuronal 5	NM_001033242	4.45	0	0.32
10529711	Clnk	cytokine-dependent hematopoietic cell linker	NM_013748	7.42	0	0.67
10555550	Clpb	ClpB caseinolytic peptidase B homolog (E. coli)	NM_009191	-12.43	0	-1.8
10406067	Clptm1l	CLPTM1-like	NM_146047	2.9	0.006	0.25
10389526	Cltc	clathrin, heavy polypeptide (Hc)	NM_001003908	3.51	0.001	0.34
10416057	Clu	clusterin	NM_013492	3.83	0	0.32
10433228	Cluap1	clusterin associated protein 1	NM_029738	-3.16	0.003	-0.42
10503234	Clvs1	clavesin 1	NM_028940	-5.3	0	-0.63
10368598	Clvs2	clavesin 2	NM_175448	4.84	0	0.66
10417167	Clybl	citrate lyase beta like	NM_029556	2.9	0.006	0.5
10404132	Cmah	cytidine monophospho-N-acetylneuraminic acid hydroxylase	NM_001111110	7.55	0	2.37
10542665	Cmas	cytidine monophospho-N-acetylneuraminic acid synthetase	NM_009908	3.2	0.003	0.24
10423505	Cmbl	carboxymethylenebutenolidase-like (Pseudomonas)	NM_181588	3.38	0.002	0.41
10532711	Cmklr1	chemokine-like receptor 1	NM_008153	-6.76	0	-1.56
10545891	Cml1	camello-like 1	NM_023160	3.81	0.001	0.51
10545874	Cml5	camello-like 5	NM_023493	3.73	0.001	1.31
10395039	Cmpk2	cytidine monophosphate (UMP-CMP) kinase 2, mitochondrial	NM_020557	7.49	0	0.91
10574471	Cmtm3	CKLF-like MARVEL transmembrane domain containing 3	NM_024217	4.42	0	0.61
10530503	Cnga1	cyclic nucleotide gated channel alpha 1	NM_007723	-2.73	0.01	-0.27
10555925	Cnga4	cyclic nucleotide gated channel alpha 4	NM_001033317	-3	0.005	-0.33
10580829	Cngb1	cyclic nucleotide gated channel beta 1	BC045114	7.28	0	0.78
10503464	Cngb3	cyclic nucleotide gated channel beta 3	NM_013927	-11.06	0	-1.36
10419267	Cnih	cornichon homolog (Drosophila)	NM_009919	4.16	0	0.32
10352348	Cnih4	cornichon homolog 4 (Drosophila)	NM_030131	3.01	0.005	0.25
10406852	Cnn3	calponin 3, acidic	NM_028044	8.75	0	1.21
10376314	Cnot8	CCR4-NOT transcription complex, subunit 8	NM_026949	4.04	0	0.32
10526772	Cnpy4	canopy 4 homolog (zebrafish)	NM_178612	2.95	0.006	0.25
10503902	Cnr1	cannabinoid receptor 1 (brain)	NM_007726	-2.86	0.007	-0.5
10546736	Cntn3	contactin 3	NM_008779	6.32	0	0.73
10590865	Cntn5	contactin 5	NM_001033359	4.01	0	0.36
10540333	Cntn6	contactin 6	NM_017383	8.45	0	1.28
10410152	Cntnap3	contactin associated protein-like 3	NM_001081129	-2.84	0.007	-0.29
10575630	Cntnap4	contactin associated protein-like 4	NM_130457	4.91	0	0.46
10348963	Cntnap5b	contactin associated protein-like 5B	NM_172851	-14.74	0	-1.71
10387295	Cntrob	centrobin, centrosomal BRCA2 interacting protein	NM_172560	-3.53	0.001	-0.26
10384423	Cobl	cordon-bleu	NM_172496	-3.02	0.005	-0.33
10576439	Cog2	component of oligomeric golgi complex 2	NM_029746	3.81	0.001	0.4
10498095	Cog6	component of oligomeric golgi complex 6	NM_026225	3.57	0.001	0.27
10581507	Cog8	component of oligomeric golgi complex 8	NM_139229	2.74	0.009	0.25
10595211	Col12a1	collagen, type XII, alpha 1	NM_007730	3.31	0.002	0.42
10424140	Col14a1	collagen, type XIV, alpha 1	NM_181277	2.94	0.006	0.33
10504775	Col15a1	collagen, type XV, alpha 1	NM_009928	-4.16	0	-0.57
10353574	Col19a1	collagen, type XIX, alpha 1	NM_007733	4.38	0	0.39
10505374	Col27a1	collagen, type XXVII, alpha 1	NM_025685	-3.49	0.001	-0.27
10479423	Col9a3	collagen, type IX, alpha 3	NM_009936	-4.17	0	-0.38
10424105	Colec10	collectin sub-family member 10	NM_173422	3.02	0.005	0.39
10453747	Colec12	collectin sub-family member 12	NM_130449	7.64	0	1.1
10455578	Commd10	COMM domain containing 10	NM_178377	4.66	0	0.44
10498296	Commd2	COMM domain containing 2	NM_175095	2.85	0.007	0.35
10469505	Commd3	COMM domain containing 3	NM_147778	-13.18	0	-0.98
10488722	Commd7	COMM domain containing 7	NM_133850	2.8	0.008	0.3
10588049	Copb2	coatomer protein complex, subunit beta 2 (beta prime)	NM_015827	3.01	0.005	0.33
10386442	Cops3	COP9 (constitutive photomorphogenic) homolog, subunit 3 (Arabidopsis thaliana)	NM_011991	4.13	0	0.31
10353050	Cops5	COP9 (constitutive photomorphogenic) homolog, subunit 5 (Arabidopsis thaliana)	NM_013715	7.48	0	0.77
10547926	Cops7a	COP9 (constitutive photomorphogenic) homolog, subunit 7a (Arabidopsis thaliana)	NM_012003	3.55	0.001	0.35
10348087	Cops7b	COP9 (constitutive photomorphogenic) homolog, subunit 7b (Arabidopsis thaliana)	NM_172974	3.21	0.003	0.24
10348456	Cops8	COP9 (constitutive photomorphogenic) homolog, subunit 8 (Arabidopsis thaliana)	NM_133805	4.16	0	0.35
10380699	Copz2	coatomer protein complex, subunit zeta 2	NM_019877	3.52	0.001	0.43
10346298	Coq10b	coenzyme Q10 homolog B (S. cerevisiae)	NM_001039710	-9.02	0	-1.4
10503584	Coq3	coenzyme Q3 homolog, methyltransferase (yeast)	NM_172687	3.47	0.001	0.37
10435693	Cox17	cytochrome c oxidase, subunit XVII assembly protein homolog (yeast)	NM_001017429	2.73	0.01	0.33
10428119	Cox6c	cytochrome c oxidase, subunit VIc	NM_053071	3.24	0.003	0.3
10601356	Cox7b	cytochrome c oxidase subunit VIIb	NM_025379	2.91	0.006	0.43
10530417	Cox7b2	cytochrome c oxidase subunit VIIb2	NM_030052	2.96	0.005	0.28
10490989	Cp	ceruloplasmin	NM_001042611	3.03	0.005	0.66
10353102	Cpa6	carboxypeptidase A6	NM_177834	-11.54	0	-1.03
10388591	Cpd	carboxypeptidase D	NM_007754	4.63	0	0.38
10578904	Cpe	carboxypeptidase E	NM_013494	6.3	0	1.07
10521602	Cpeb2	cytoplasmic polyadenylation element binding protein 2	NM_175937	-3.98	0	-0.9
10467216	Cpeb3	cytoplasmic polyadenylation element binding protein 3	NM_198300	-19.59	0	-2.37
10532180	Cplx1	complexin 1	NM_007756	-4.56	0	-0.51
10459475	Cplx4	complexin 4	NM_145493	-3.43	0.002	-0.42
10574166	Cpne2	copine II	NM_153507	3.15	0.003	0.43
10588380	Cpne4	copine IV	NM_028719	-2.84	0.007	-0.34
10449551	Cpne5	copine V	NM_153166	-10.64	0	-0.88
10431637	Cpne8	copine VIII	NM_025815	3.7	0.001	0.61
10397818	Cpsf2	cleavage and polyadenylation specific factor 2	NM_016856	3.68	0.001	0.56
10394892	Cpsf3	cleavage and polyadenylation specificity factor 3	NM_018813	5.29	0	0.38
10511207	Cpsf3l	cleavage and polyadenylation specific factor 3-like	NM_028020	4.44	0	0.53
10527455	Cpsf4	cleavage and polyadenylation specific factor 4	NM_178576	2.93	0.006	0.27
10392721	Cpsf4l	cleavage and polyadenylation specific factor 4-like	NM_026682	-7.5	0	-0.9
10544841	Cpvl	carboxypeptidase, vitellogenic-like	NM_027749	11.88	0	1.49
10601541	Cpxcr1	CPX chromosome region, candidate 1	NM_001033471	-22.11	0	-2.51
10361282	Cr1l	complement component (3b/4b) receptor 1-like	NM_013499	10.58	0	0.96
10361292	Cr2	complement receptor 2	NM_007758	19.89	0	1.99
10358283	Crb1	crumbs homolog 1 (Drosophila)	NM_133239	-12.46	0	-1.03
10504349	Creb3	cAMP responsive element binding protein 3	NM_013497	3.53	0.001	0.36
10485117	Creb3l1	cAMP responsive element binding protein 3-like 1	NM_011957	6.46	0	0.98
10499751	Creb3l4	cAMP responsive element binding protein 3-like 4	NM_030080	-30.92	0	-3.2
10542302	Crebl2	cAMP responsive element binding protein-like 2	NM_177687	3.44	0.001	0.3
10457205	Crem	cAMP responsive element modulator	NM_001110856	-10.43	0	-1.71
10446986	Crim1	cysteine rich transmembrane BMP regulator 1 (chordin like)	NM_015800	5.04	0	0.63
10398996	Crip2	cysteine rich protein 2	NM_024223	-5.45	0	-1.02
10476383	Crls1	cardiolipin synthase 1	NM_001024385	-7.11	0	-0.76
10521498	Crmp1	collapsin response mediator protein 1	NM_007765	-4.03	0	-0.79
10528102	Crot	carnitine O-octanoyltransferase	NM_023733	3.35	0.002	0.7
10592503	Crtam	cytotoxic and regulatory T cell molecule	NM_019465	4.72	0	0.47
10597413	Crtap	cartilage associated protein	NM_019922	5.37	0	0.79
10501164	Csf1	colony stimulating factor 1 (macrophage)	NM_007778	3.27	0.002	0.42
10456071	Csf1r	colony stimulating factor 1 receptor	NM_001037859	3.5	0.001	0.6
10579012	Csgalnact1	chondroitin sulfate N-acetylgalactosaminyltransferase 1	NM_172753	3.23	0.003	0.34
10577240	Csmd1	CUB and Sushi multiple domains 1	NM_053171	2.82	0.008	0.38
10394040	Csnk1d	casein kinase 1, delta	NM_027874	-3.96	0	-0.34
10364824	Csnk1g2	casein kinase 1, gamma 2	NM_134002	-20.21	0	-2.33
10440279	Csnka2ip	casein kinase 2, alpha prime interacting protein	NM_173861	-36.61	0	-4.89
10597758	Csrnp1	cysteine-serine-rich nuclear protein 1	NM_153287	-4.57	0	-0.58
10476910	Cst12	cystatin 12	AF440737	3.7	0.001	0.45
10476919	Cst13	cystatin 13	NM_027024	-31.62	0	-5.9
10488415	Cst3	cystatin C	NM_009976	2.87	0.007	0.27
103245_at	Cst8	cystatin 8 (cystatin-related epididymal spermatogenic)	S49926	-45.08	0	-4.92
10476924	Cst9	cystatin 9	NM_009979	3.01	0.005	0.37
10364375	Cstb	cystatin B	NM_007793	2.82	0.008	0.52
10601673	Cstf2	cleavage stimulation factor, 3' pre-RNA subunit 2	NM_133196	-12.97	0	-1.07
10476900	Cstl1	cystatin-like 1	NM_177655	-39.95	0	-4.86
10454786	Ctnna1	catenin (cadherin associated protein), alpha 1	NM_009818	7.54	0	0.55
10363676	Ctnna3	catenin (cadherin associated protein), alpha 3	NM_177612	-12.49	0	-1.28
10513061	Ctnnal1	catenin (cadherin associated protein), alpha-like 1	NM_018761	4.86	0	0.61
10590325	Ctnnb1	catenin (cadherin associated protein), beta 1	NM_007614	3.64	0.001	0.31
10484402	Ctnnd1	catenin (cadherin associated protein), delta 1	NM_007615	3.89	0	0.37
10388241	Ctns	cystinosis, nephropathic	NM_031251	-6.35	0	-0.87
10515943	Ctps	cytidine 5'-triphosphate synthase	NM_016748	4.82	0	0.48
10603026	Ctps2	cytidine 5'-triphosphate synthase 2	NM_018737	4.79	0	0.46
10478594	Ctsa	cathepsin A	NM_008906	3.66	0.001	0.42
10415844	Ctsb	cathepsin B	NM_007798	7.56	0	0.68
10554789	Ctsc	cathepsin C	NM_009982	4.54	0	0.83
10569319	Ctsd	cathepsin D	NM_009983	2.98	0.005	0.38
10460468	Ctsf	cathepsin F	NM_019861	3.98	0	0.48
10420261	Ctsg	cathepsin G	NM_007800	-3.12	0.004	-0.31
10587733	Ctsh	cathepsin H	NM_007801	6.1	0	0.68
10494262	Ctsk	cathepsin K	NM_007802	3.27	0.002	0.46
10492699	Ctso	cathepsin O	NM_177662	3.34	0.002	0.49
10409905	Ctsr	cathepsin R	NM_020284	4.7	0	0.47
10494271	Ctss	cathepsin S	NM_021281	5.49	0	0.88
10490212	Ctsz	cathepsin Z	NM_022325	3.73	0.001	0.48
10500948	Cttnbp2nl	CTTNBP2 N-terminal like	NM_030249	2.91	0.006	0.39
10463296	Cutc	cutC copper transporter homolog (E.coli)	NM_001113562	4.04	0	0.43
10533403	Cux2	cut-like homeobox 2	NM_007804	-3.77	0.001	-0.37
10390484	Cwc25	CWC25 spliceosome-associated protein homolog (S. cerevisiae)	NM_026186	10.63	0	0.84
10467941	Cwf19l1	CWF19-like 1, cell cycle control (S. pombe)	NM_001081077	3.48	0.001	0.38
10522411	Cwh43	cell wall biogenesis 43 C-terminal homolog (S. cerevisiae)	BC016523	15.41	0	1.7
10597743	Cx3cr1	chemokine (C-X3-C) receptor 1	NM_009987	4.47	0	0.49
10541075	Cxcl12	chemokine (C-X-C motif) ligand 12	NM_001012477	3.08	0.004	0.45
10523359	Cxcl13	chemokine (C-X-C motif) ligand 13	NM_018866	3.17	0.003	0.54
10561047	Cxcl17	chemokine (C-X-C motif) ligand 17	NM_153576	-2.92	0.006	-0.26
10592888	Cxcr5	chemochine (C-X-C motif) receptor 5	NM_007551	2.93	0.006	0.33
10454851	Cxxc5	CXXC finger 5	NM_133687	-14.06	0	-1.47
10501282	Cyb561d1	cytochrome b-561 domain containing 1	NM_001081320	8.57	0	0.68
10350003	Cyb5r1	cytochrome b5 reductase 1	NM_028057	2.77	0.009	0.3
10603551	Cybb	cytochrome b-245, beta polypeptide	NM_007807	2.78	0.009	0.51
10483851	Cyct	cytochrome c, testis	NM_009989	3.9	0	0.35
10553598	Cyfip1	cytoplasmic FMR1 interacting protein 1	NM_011370	4.23	0	0.37
10601461	Cylc1	cylicin, basic protein of sperm head cytoskeleton 1	NM_026134	-25.98	0	-4.61
10504948	Cylc2	cylicin, basic protein of sperm head cytoskeleton 2	NM_001162865	-9.57	0	-1.09
10585794	Cyp11a1	cytochrome P450, family 11, subfamily a, polypeptide 1	NM_019779	6.29	0	0.84
10593652	Cyp19a1	cytochrome P450, family 19, subfamily a, polypeptide 1	NM_007810	-6.8	0	-0.72
10453057	Cyp1b1	cytochrome P450, family 1, subfamily b, polypeptide 1	NM_009994	-3.23	0.003	-0.54
10346747	Cyp20a1	cytochrome P450, family 20, subfamily A, polypeptide 1	NM_030013	8.72	0	0.86
10551264	Cyp2b19	cytochrome P450, family 2, subfamily b, polypeptide 19	NM_007814	13.93	0	1.45
10561153	Cyp2b23	cytochrome P450, family 2, subfamily b, polypeptide 23	NM_001081148	8.86	0	1.19
10463027	Cyp2c29	cytochrome P450, family 2, subfamily c, polypeptide 29	NM_007815	4.48	0	2.51
10463023	Cyp2c66	cytochrome P450, family 2, subfamily c, polypeptide 66	NM_001011707	27.15	0	2.76
10467385	Cyp2c68	cytochrome P450, family 2, subfamily c, polypeptide 68	NM_001039555	3.73	0.001	1.39
10467410	Cyp2c70	cytochrome P450, family 2, subfamily c, polypeptide 70	NM_145499	3.19	0.003	1.68
10551293	Cyp2f2	cytochrome P450, family 2, subfamily f, polypeptide 2	NM_007817	2.89	0.007	1.45
10551273	Cyp2g1	cytochrome P450, family 2, subfamily g, polypeptide 1	NM_013809	2.88	0.007	0.44
10514510	Cyp2j6	cytochrome P450, family 2, subfamily j, polypeptide 6	NM_010008	3.75	0.001	0.51
10445308	Cyp39a1	cytochrome P450, family 39, subfamily a, polypeptide 1	NM_018887	-8.04	0	-1.9
10449955	Cyp4f13	cytochrome P450, family 4, subfamily f, polypeptide 13	NM_130882	3.62	0.001	0.4
10527920	Cyp51	cytochrome P450, family 51	NM_020010	-7.24	0	-1.51
10602719	Cypt3	cysteine-rich perinuclear theca 3	NM_173367	-4.59	0	-0.64
10583900	Cypt4	cysteine-rich perinuclear theca 4	NM_173412	-6.14	0	-0.79
10598765	Cypt6	cysteine-rich perinuclear theca 6	NM_025738	-3.44	0.002	-0.31
10393544	Cyth1	cytohesin 1	NM_011180	-7.7	0	-0.88
10563390	Cyth2	cytohesin 2	NM_011181	3.31	0.002	0.34
10527233	Cyth3	cytohesin 3	NM_011182	-4.34	0	-0.47
10521537	Cytl1	cytokine-like 1	NM_001081106	-8.14	0	-1.07
10376813	Cytsb	cytospin B	NM_001029936	-3.63	0.001	-0.33
10440513	Cyyr1	cysteine and tyrosine-rich protein 1	NM_144853	-7.85	0	-1.37
10578582	D030016E14Rik	RIKEN cDNA D030016E14 gene	NM_177240	3.44	0.001	0.31
10586454	D030028M11Rik	RIKEN cDNA D030028M11 gene	AK050877	-29.54	0	-3.39
10368101	D10Bwg1379e	DNA segment, Chr 10, Brigham & Women's Genetics 1379 expressed	NM_001033258	-4.26	0	-0.76
10371432	D10Wsu52e	DNA segment, Chr 10, Wayne State University 52, expressed	BC003288	3.38	0.002	0.3
10382360	D11Wsu47e	DNA segment, Chr 11, Wayne State University 47, expressed	BC048942	-7.45	0	-0.75
10419343	D14Ertd436e	DNA segment, Chr 14, ERATO Doi 436, expressed	NM_172599	4.38	0	0.66
10424260	D15Ertd621e	DNA segment, Chr 15, ERATO Doi 621, expressed	BC070426	3.42	0.002	0.61
10430113	D15Wsu169e	DNA segment, Chr 15, Wayne State University 169, expressed	BC060637	3.39	0.002	0.36
10449386	D17Wsu92e	DNA segment, Chr 17, Wayne State University 92, expressed	NM_001033279	-14.6	0	-1.57
10456492	D18Ertd653e	DNA segment, Chr 18, ERATO Doi 653, expressed	BC096371	-2.7	0.011	-0.24
10463254	D19Ertd386e	DNA segment, Chr 19, ERATO Doi 386, expressed	NM_177464	3.28	0.002	0.43
10468415	D19Ertd652e	DNA segment, Chr 19, ERATO Doi 652, expressed	BC107403	3.16	0.003	0.4
10463687	D19Wsu162e	DNA segment, Chr 19, Wayne State University 162, expressed	BC058949	3.14	0.003	0.31
10345706	D1Bwg0212e	DNA segment, Chr 1, Brigham & Women's Genetics 0212 expressed	BC049091	4.11	0	0.36
10356932	D1Ertd622e	DNA segment, Chr 1, ERATO Doi 622, expressed	BC023951	3.61	0.001	0.6
10397891	D230037D09Rik	RIKEN cDNA D230037D09 gene	BC096606	5.27	0	0.46
10474825	D2Ertd750e	DNA segment, Chr 2, ERATO Doi 750, expressed	NM_026412	-19.18	0	-2.07
10501754	D3Bwg0562e	DNA segment, Chr 3, Brigham & Women's Genetics 0562 expressed	NM_177664	3.18	0.003	0.34
10517892	D4Ertd22e	DNA segment, Chr 4, ERATO Doi 22, expressed	NM_001025608	3	0.005	0.25
10489219	D630003M21Rik	RIKEN cDNA D630003M21 gene	BC137959	-3.15	0.003	-0.29
10355205	D630023F18Rik	RIKEN cDNA D630023F18 gene	BC137870	5.87	0	0.88
10366524	D630029K05Rik	RIKEN cDNA D630029K05 gene	NR_027846	2.9	0.006	0.27
10546817	D630042P16Rik	RIKEN cDNA D630042P16 gene	BC116438	-3.79	0.001	-0.37
10539251	D6Mm5e	DNA segment, Chr 6, Miriam Meisler 5, expressed	NM_033079	-20.12	0	-2.31
10513082	D730040F13Rik	RIKEN cDNA D730040F13 gene	NM_175518	4.37	0	0.53
10568696	D7Ertd443e	DNA segment, Chr 7, ERATO Doi 443, expressed	NM_001081331	4.3	0	0.51
10580155	D8Ertd738e	DNA segment, Chr 8, ERATO Doi 738, expressed	BC024662	3.03	0.005	0.34
10556208	D930014E17Rik	RIKEN cDNA D930014E17 gene	NM_020616	8.42	0	1.17
10498998	D930015E06Rik	RIKEN cDNA D930015E06 gene	BC062940	-10.82	0	-1.22
10366683	D930020B18Rik	RIKEN cDNA D930020B18 gene	NM_177335	-8.41	0	-0.63
10506433	Dab1	disabled homolog 1 (Drosophila)	NM_177259	-7.27	0	-0.57
10422728	Dab2	disabled homolog 2 (Drosophila)	NM_023118	4.37	0	0.71
10471677	Dab2ip	disabled homolog 2 (Drosophila) interacting protein	NM_001114124	3.95	0	0.48
10601503	Dach2	dachshund 2 (Drosophila)	NM_033605	2.81	0.008	0.28
10419736	Dad1	defender against cell death 1	NM_010015	3.52	0.001	0.49
10589061	Dalrd3	DALR anticodon binding domain containing 3	NM_026378	3.38	0.002	0.31
10365005	Dapk3	death-associated protein kinase 3	NM_007828	-3.29	0.002	-0.47
10472235	Dapl1	death associated protein-like 1	NM_029723	-27.36	0	-3.32
10502359	Dapp1	dual adaptor for phosphotyrosine and 3-phosphoinositides 1	NM_011932	4.09	0	0.59
10444056	Daxx	Fas death domain-associated protein	NM_007829	4.26	0	0.37
10364752	Dazap1	DAZ associated protein 1	NM_133188	2.7	0.01	0.22
10426921	Dazap2	DAZ associated protein 2	NM_011873	3.1	0.004	0.27
10357242	Dbi	diazepam binding inhibitor	NM_001037999	3.14	0.003	0.4
10378765	Dbil5	diazepam binding inhibitor-like 5	NM_021294	-27.32	0	-2.91
10409464	Dbn1	drebrin 1	NM_019813	5.84	0	0.63
10495549	Dbt	dihydrolipoamide branched chain transacylase E2	NM_010022	2.85	0.007	0.54
10415262	Dcaf11	DDB1 and CUL4 associated factor 11	NM_133734	3.17	0.003	0.42
10512226	Dcaf12	DDB1 and CUL4 associated factor 12	NM_026893	-5.98	0	-0.55
10423842	Dcaf13	DDB1 and CUL4 associated factor 13	NM_198606	3.1	0.004	0.3
10397054	Dcaf4	DDB1 and CUL4 associated factor 4	NM_030246	2.89	0.007	0.43
10401267	Dcaf5	DDB1 and CUL4 associated factor 5	NM_177267	-11.3	0	-0.85
10382010	Dcaf7	DDB1 and CUL4 associated factor 7	NM_027946	3.19	0.003	0.4
10351749	Dcaf8	DDB1 and CUL4 associated factor 8	NM_153555	4.75	0	0.37
10363118	Dcbld1	discoidin, CUB and LCCL domain containing 1	NM_025705	-3.28	0.002	-0.34
10436372	Dcbld2	discoidin, CUB and LCCL domain containing 2	NM_028523	-3.04	0.004	-0.32
10459671	Dcc	deleted in colorectal carcinoma	NM_007831	3.97	0	0.45
10404250	Dcdc2a	doublecortin domain containing 2a	NM_177577	8.15	0	0.71
10492136	Dclk1	doublecortin-like kinase 1	NM_019978	-4.19	0	-0.36
10500837	Dclre1b	DNA cross-link repair 1B, PSO2 homolog (S. cerevisiae)	NM_133865	10.71	0	1.13
10365974	Dcn	decorin	NM_007833	4.09	0	0.69
10455472	Dcp2	DCP2 decapping enzyme homolog (S. cerevisiae)	NM_027490	3.7	0.001	0.57
10499593	Dcst1	DC-STAMP domain containing 1	NM_029974	6.91	0	0.77
10493500	Dcst2	DC-STAMP domain containing 2	XM_910066	3.63	0.001	0.44
10422249	Dct	dopachrome tautomerase	NM_010024	6.46	0	0.89
10512291	Dctn3	dynactin 3	NM_016890	4.3	0	0.58
10567423	Dcun1d3	DCN1, defective in cullin neddylation 1, domain containing 3 (S. cerevisiae)	NM_173408	-3	0.005	-0.35
10572616	Dda1	DET1 and DDB1 associated 1	NM_025600	-9.54	0	-1.39
10461497	Ddb1	damage specific DNA binding protein 1	NM_015735	3.31	0.002	0.27
10384378	Ddc	dopa decarboxylase	NM_016672	5.63	0	1.47
10590686	Ddi1	DDI1, DNA-damage inducible 1, homolog 1 (S. cerevisiae)	NM_027942	5.13	0	0.45
10359929	Ddr2	discoidin domain receptor family, member 2	NM_022563	8.36	0	0.89
10487711	Ddrgk1	DDRGK domain containing 1	NM_029832	2.98	0.005	0.3
10432215	Ddx23	DEAD (Asp-Glu-Ala-Asp) box polypeptide 23	NM_001080981	2.99	0.005	0.28
10402336	Ddx24	DEAD (Asp-Glu-Ala-Asp) box polypeptide 24	NM_001159502	3.51	0.001	0.39
10599696	Ddx26b	DEAD/H (Asp-Glu-Ala-Asp/His) box polypeptide 26B	NM_172779	3.25	0.002	0.98
10478825	Ddx27	DEAD (Asp-Glu-Ala-Asp) box polypeptide 27	NM_153065	2.97	0.005	0.3
10470628	Ddx31	DEAD/H (Asp-Glu-Ala-Asp/His) box polypeptide 31	NM_001033294	3.57	0.001	0.36
10573217	Ddx39	DEAD (Asp-Glu-Ala-Asp) box polypeptide 39	NM_197982	4.45	0	0.43
10412155	Ddx4	DEAD (Asp-Glu-Ala-Asp) box polypeptide 4	NM_001145885	4.36	0	0.41
10409508	Ddx41	DEAD (Asp-Glu-Ala-Asp) box polypeptide 41	NM_134059	3.22	0.003	0.36
10542321	Ddx47	DEAD (Asp-Glu-Ala-Asp) box polypeptide 47	NM_026360	3.79	0.001	0.33
10533180	Ddx54	DEAD (Asp-Glu-Ala-Asp) box polypeptide 54	NM_028041	2.73	0.01	0.26
10571984	Ddx60	DEAD (Asp-Glu-Ala-Asp) box polypeptide 60	NM_001081215	2.78	0.009	0.97
10570606	Defb14	defensin beta 14	NM_183026	-5.45	0	-1.1
10577446	Defb15	defensin beta 15	NM_139222	-3.58	0.001	-0.42
10477129	Defb21	defensin beta 21	NM_207276	-8.3	0	-0.76
10488639	Defb29	defensin beta 29	NM_001001444	-3.04	0.004	-0.24
10420724	Defb30	defensin beta 30	NM_001039566	-9.68	0	-0.85
10577385	Defb33	defensin beta 33	NM_001039119	-20.07	0	-3.03
10415838	Defb42	defensin beta 42	NM_001034910	-3.08	0.004	-0.3
10488646	Defb45	defensin beta 45	NM_001037752	4.83	0	0.38
10360789	Degs1	degenerative spermatocyte homolog 1 (Drosophila)	NM_007853	3.31	0.002	0.36
10482200	Dennd1a	DENN/MADD domain containing 1A	NM_146122	5.12	0	0.52
10494889	Dennd2c	DENN/MADD domain containing 2C	NM_177857	10.25	0	0.86
10424584	Dennd3	DENN/MADD domain containing 3	NM_001081066	-5.32	0	-0.49
10586242	Dennd4a	DENN/MADD domain containing 4A	NM_001162917	2.73	0.01	0.28
10493726	Dennd4b	DENN/MADD domain containing 4B	NM_201407	-11.43	0	-0.87
10520982	Depdc5	DEP domain containing 5	NM_001025426	2.72	0.01	0.22
10542460	Dera	2-deoxyribose-5-phosphate aldolase homolog (C. elegans)	NM_172733	4.08	0	0.56
10544648	Dfna5	deafness, autosomal dominant 5 (human)	NM_018769	7.42	0	0.7
10565775	Dgat2	diacylglycerol O-acyltransferase 2	NM_026384	-6.76	0	-2.99
10438232	Dgcr2	DiGeorge syndrome critical region gene 2	NM_010048	-10.89	0	-1.37
10438639	Dgkg	diacylglycerol kinase, gamma	NM_138650	5.02	0	0.65
10421774	Dgkh	diacylglycerol kinase, eta	NM_001081336	-29.35	0	-3.32
10568651	Dhx32	DEAH (Asp-Glu-Ala-His) box polypeptide 32	NM_133941	5.96	0	0.54
10478169	Dhx35	DEAH (Asp-Glu-Ala-His) box polypeptide 35	NM_145742	3.67	0.001	0.3
10581577	Dhx38	DEAH (Asp-Glu-Ala-His) box polypeptide 38	NM_178380	2.92	0.006	0.31
10381477	Dhx8	DEAH (Asp-Glu-Ala-His) box polypeptide 8	NM_144831	4.93	0	0.44
10421877	Diap3	diaphanous homolog 3 (Drosophila)	NM_019670	-6.28	0	-0.69
10490510	Dido1	death inducer-obliterator 1	NM_175551	3.9	0	0.53
10370089	Dip2a	DIP2 disco-interacting protein 2 homolog A (Drosophila)	NM_001081419	-5.68	0	-0.5
10403462	Dip2c	DIP2 disco-interacting protein 2 homolog C (Drosophila)	NM_001081426	3.88	0	0.32
10409261	Diras2	DIRAS family, GTP-binding RAS-like 2	NM_001024474	-3.11	0.004	-0.41
10594460	Dis3l	DIS3 mitotic control homolog (S. cerevisiae)-like	NM_001001295	2.9	0.006	0.2
10348096	Dis3l2	DIS3 mitotic control homolog (S. cerevisiae)-like 2	NM_153530	5.62	0	0.41
10590096	Dlec1	deleted in lung and esophageal cancer 1	NM_177117	-5.92	0	-0.54
10434942	Dlg1	discs, large homolog 1 (Drosophila)	NM_007862	4.42	0	1.08
10601062	Dlg3	discs, large homolog 3 (Drosophila)	NM_016747	-5.9	0	-0.69
10377725	Dlg4	discs, large homolog 4 (Drosophila)	NM_007864	2.97	0.005	0.42
10419323	Dlgap5	discs, large (Drosophila) homolog-associated protein 5	NM_144553	4.62	0	0.54
10543058	Dlx5	distal-less homeobox 5	NM_010056	-9.06	0	-0.92
10536353	Dlx6	distal-less homeobox 6	NM_010057	-12.59	0	-1.16
10600604	Dmd	dystrophin, muscular dystrophy	NM_007868	4.45	0	0.55
10505911	Dmrta1	doublesex and mab-3 related transcription factor like family A1	NM_175647	3.13	0.003	0.4
10593668	Dmxl2	Dmx-like 2	NM_172771	3.32	0.002	0.58
10418616	Dnahc1	dynein, axonemal, heavy chain 1	BC023155	3.18	0.003	0.33
10403112	Dnahc11	dynein, axonemal, heavy chain 11	NM_010060	14.95	0	1.33
10387397	Dnahc2	dynein, axonemal, heavy chain 2	NM_001081330	2.7	0.011	0.22
10567428	Dnahc3	dynein, axonemal, heavy chain 3	XM_355934	-25.21	0	-3.86
10423388	Dnahc5	dynein, axonemal, heavy chain 5	NM_133365	11.53	0	0.96
10443598	Dnahc8	dynein, axonemal, heavy chain 8	NM_013811	4.53	0	0.39
10387029	Dnahc9	dynein, axonemal, heavy chain 9	NM_001099633	4.77	0	0.37
10504072	Dnaic1	dynein, axonemal, intermediate chain 1	NM_175138	3.83	0	0.54
10382393	Dnaic2	dynein, axonemal, intermediate chain 2	NM_001034878	3.54	0.001	0.32
10433278	Dnaja3	DnaJ (Hsp40) homolog, subfamily A, member 3	NM_023646	-2.86	0.007	-0.22
10585428	Dnaja4	DnaJ (Hsp40) homolog, subfamily A, member 4	NM_021422	-3.96	0	-0.44
10347564	Dnajb2	DnaJ (Hsp40) homolog, subfamily B, member 2	NM_001159883	-3.12	0.004	-0.35
10356457	Dnajb3	DnaJ (Hsp40) homolog, subfamily B, member 3	NM_008299	-3.94	0	-0.62
10430739	Dnajb7	DnaJ (Hsp40) homolog, subfamily B, member 7	NM_021317	-28.64	0	-5.47
10546098	Dnajb8	DnaJ (Hsp40) homolog, subfamily B, member 8	NM_019964	-14.12	0	-2.36
10367413	Dnajc14	DnaJ (Hsp40) homolog, subfamily C, member 14	NM_028873	4.54	0	0.31
10518031	Dnajc16	DnaJ (Hsp40) homolog, subfamily C, member 16	NM_172338	3.18	0.003	0.28
10497754	Dnajc19	DnaJ (Hsp40) homolog, subfamily C, member 19	NM_026332	-5.75	0	-0.63
10426685	Dnajc22	DnaJ (Hsp40) homolog, subfamily C, member 22	NM_176835	-2.77	0.009	-0.5
10485667	Dnajc24	DnaJ (Hsp40) homolog, subfamily C, member 24	NM_026992	8.41	0	0.98
10505172	Dnajc25	DnaJ (Hsp40) homolog, subfamily C, member 25	NM_001033165	3.35	0.002	0.37
10479639	Dnajc5	DnaJ (Hsp40) homolog, subfamily C, member 5	NM_016775	2.98	0.005	0.2
10490966	Dnajc5b	DnaJ (Hsp40) homolog, subfamily C, member 5 beta	NM_025489	-18.79	0	-3.44
10506274	Dnajc6	DnaJ (Hsp40) homolog, subfamily C, member 6	NM_198412	-4.73	0	-0.59
10508727	Dnajc8	DnaJ (Hsp40) homolog, subfamily C, member 8	NM_172400	2.85	0.007	0.39
10417829	Dnajc9	DnaJ (Hsp40) homolog, subfamily C, member 9	NM_134081	-11.49	0	-1.37
10397179	Dnalc1	dynein, axonemal, light chain 1	NM_028821	2.9	0.006	0.58
10516259	Dnali1	dynein, axonemal, light intermediate polypeptide 1	NM_175223	2.86	0.007	0.29
10605303	Dnase1l1	deoxyribonuclease 1-like 1	NM_027109	3.34	0.002	0.3
10417526	Dnase1l3	deoxyribonuclease 1-like 3	NM_007870	-3.58	0.001	-0.75
10364346	Dnmt3l	DNA (cytosine-5-)-methyltransferase 3-like	NM_019448	-3.95	0	-0.43
10478560	Dnttip1	deoxynucleotidyltransferase, terminal, interacting protein 1	NM_133763	3.86	0	0.37
10596583	Dock3	dedicator of cyto-kinesis 3	NM_153413	5.98	0	0.58
10421046	Dock5	dedicator of cytokinesis 5	NM_177780	5.75	0	0.81
10584700	Dpagt1	dolichyl-phosphate (UDP-N-acetylglucosamine) acetylglucosaminephosphotransferase 1 (GlcNAc-1-P transferase)	NM_007875	3.14	0.003	0.34
10463505	Dpcd	deleted in primary ciliary dyskinesia	NM_172639	3.55	0.001	0.45
10401359	Dpf3	D4, zinc and double PHD fingers, family 3	NM_058212	-5.09	0	-0.45
10495530	Dph5	DPH5 homolog (S. cerevisiae)	NM_027193	3.51	0.001	0.33
10489946	Dpm1	dolichol-phosphate (beta-D) mannosyltransferase 1	NM_010072	5.8	0	0.48
10357300	Dpp10	dipeptidylpeptidase 10	NM_199021	4.22	0	0.72
10520318	Dpp6	dipeptidylpeptidase 6	NM_010075	-2.74	0.01	-0.6
10452000	Dpp9	dipeptidylpeptidase 9	NM_172624	6.76	0	0.71
10591816	Dpy19l1	dpy-19-like 1 (C. elegans)	NM_172920	3.1	0.004	0.47
10452867	Dpy30	dpy-30 homolog (C. elegans)	NM_001146222	6.23	0	0.66
10458663	Dpysl3	dihydropyrimidinase-like 3	NM_009468	-26.4	0	-4.07
10558481	Dpysl4	dihydropyrimidinase-like 4	NM_011993	2.96	0.005	0.29
10520527	Dpysl5	dihydropyrimidinase-like 5	NM_023047	-11.67	0	-1.19
10371607	Dram1	DNA-damage regulated autophagy modulator 1	NM_027878	-9.11	0	-2.05
10601729	Drp2	dystrophin related protein 2	NM_010078	4.19	0	0.37
10457707	Dsc1	desmocollin 1	NM_013504	15.93	0	2
10428672	Dscc1	defective in sister chromatid cohesion 1 homolog (S. cerevisiae)	NM_183089	-5.37	0	-0.62
10454129	Dsg1b	desmoglein 1 beta	NM_181682	-10.03	0	-1.26
10345241	Dst	dystonin	NM_134448	3.51	0.001	0.58
10476648	Dstn	destrin	NM_019771	4.23	0	0.47
10475648	Dtwd1	DTW domain containing 1	NM_026981	4.27	0	0.45
102924_at	Dtx1	deltex 1 homolog (Drosophila)	U38252	5.98	0.001	1
10439268	Dtx3l	deltex 3-like (Drosophila)	NM_001013371	3.54	0.001	0.42
10466304	Dtx4	deltex 4 homolog (Drosophila)	NM_172442	4.14	0	0.61
10446172	Dus3l	dihydrouridine synthase 3-like (S. cerevisiae)	NM_144858	2.84	0.007	0.25
10449284	Dusp1	dual specificity phosphatase 1	NM_013642	-4.85	0	-1.11
10352448	Dusp10	dual specificity phosphatase 10	NM_022019	-18.97	0	-2.35
10418016	Dusp13	dual specificity phosphatase 13	NM_001007268	-8.88	0	-0.87
10475782	Dusp2	dual specificity phosphatase 2	NM_010090	-3.8	0.001	-0.41
10598796	Dusp21	dual specificity phosphatase 21	NM_028568	-27.27	0	-3.11
10391513	Dusp3	dual specificity phosphatase 3 (vaccinia virus phosphatase VH1-related)	NM_028207	-9.78	0	-1.26
10571312	Dusp4	dual specificity phosphatase 4	NM_176933	-4.65	0	-0.84
10463945	Dusp5	dual specificity phosphatase 5	NM_001085390	-6.63	0	-0.63
10596428	Dvwa	dual von Willebrand factor A domains	NM_026763	-5.8	0	-0.84
10414182	Dydc1	DPY30 domain containing 1	BC049632	5.45	0	0.52
10419089	Dydc2	DPY30 domain containing 2	NM_027717	-24.6	0	-3.56
10536334	Dync1i1	dynein cytoplasmic 1 intermediate chain 1	NM_010063	3.54	0.001	0.5
10589913	Dync1li1	dynein cytoplasmic 1 light intermediate chain 1	NM_146229	3.64	0.001	0.36
10389674	Dynll2	dynein light chain LC8-type 2	NM_026556	-19.63	0	-1.96
10575725	Dynlrb2	dynein light chain roadblock-type 2	NM_029297	3.47	0.001	0.43
10551469	Dyrk1b	dual-specificity tyrosine-(Y)-phosphorylation regulated kinase 1b	NM_001037957	-5.2	0	-0.58
10372745	Dyrk2	dual-specificity tyrosine-(Y)-phosphorylation regulated kinase 2	NM_001014390	-12.94	0	-1.83
10548069	Dyrk4	dual-specificity tyrosine-(Y)-phosphorylation regulated kinase 4	NM_207210	-30.57	0	-3.89
10412435	E130304F04Rik	RIKEN cDNA E130304F04 gene	NM_175538	-10.6	0	-1.12
10602038	E230019M04Rik	RIKEN cDNA E230019M04 gene	BC119078	9.01	0	1.11
10490894	E2f5	E2F transcription factor 5	NM_007892	4.39	0	0.74
10394690	E2f6	E2F transcription factor 6	NR_027677	2.89	0.006	0.28
10544252	E330009J07Rik	RIKEN cDNA E330009J07 gene	NM_175528	3.3	0.002	0.36
10464400	E330013P04Rik	RIKEN cDNA E330013P04 gene	NR_026942	-11.88	0	-1.22
10440125	E330017A01Rik	RIKEN cDNA E330017A01 gene	BC099383	8.2	0	0.85
10413163	E330034G19Rik	RIKEN cDNA E330034G19 gene	BC139082	16.88	0	1.79
10568239	E430018J23Rik	RIKEN cDNA E430018J23 gene	BC010442	-2.71	0.01	-0.38
10413795	Eaf1	ELL associated factor 1	NM_028932	-10.77	0	-0.97
10421026	Ebf2	early B-cell factor 2	NM_010095	-7.55	0	-0.64
10417813	Ecd	ecdysoneless homolog (Drosophila)	NM_027475	2.89	0.006	0.3
10509441	Ece1	endothelin converting enzyme 1	NM_199307	3.21	0.003	0.42
10568939	Echs1	enoyl Coenzyme A hydratase, short chain, 1, mitochondrial	NM_053119	3.68	0.001	0.45
10500204	Ecm1	extracellular matrix protein 1	NM_007899	2.77	0.009	0.43
10405033	Ecm2	extracellular matrix protein 2, female organ and adipocyte specific	NM_001012324	3.34	0.002	0.63
10458303	Ecscr	endothelial cell-specific chemotaxis regulator	NM_001033141	3.8	0.001	0.37
10591726	Ecsit	ECSIT homolog (Drosophila)	NM_012029	-4.4	0	-0.73
10605874	Eda2r	ectodysplasin A2 isoform receptor	NM_001161432	7.22	0	1.1
10404783	Edn1	endothelin 1	NM_010104	5.69	0	0.51
10565486	Eed	embryonic ectoderm development	NM_021876	2.71	0.01	0.51
10429657	Eef1d	eukaryotic translation elongation factor 1 delta (guanine nucleotide exchange protein)	NM_029663	-11.63	0	-1.45
10408762	Eef1e1	eukaryotic translation elongation factor 1 epsilon 1	NM_025380	2.84	0.007	0.26
10461365	Eef1g	eukaryotic translation elongation factor 1 gamma	NM_026007	-5.2	0	-0.87
10433782	Efcab1	EF hand calcium binding domain 1	NM_025769	-16.53	0	-3.57
10395306	Efcab10	EF-hand calcium binding domain 10	NM_029152	2.9	0.006	0.42
10385022	Efcab9	EF-hand calcium binding domain 9	NM_027031	3.68	0.001	0.33
10374777	Efemp1	epidermal growth factor-containing fibulin-like extracellular matrix protein 1	NM_146015	6.75	0	0.81
10451786	Efhb	EF hand domain family, member B	NM_172497	12.83	0	0.98
10499545	Efna3	ephrin A3	NM_010108	2.73	0.01	0.34
10452419	Efna5	ephrin A5	NM_207654	-3.16	0.003	-0.31
10600936	Efnb1	ephrin B1	NM_010110	3.75	0.001	0.44
10399234	Efr3b	EFR3 homolog B (S. cerevisiae)	NM_001082483	4.84	0	0.66
10470283	Egfl7	EGF-like domain 7	NM_198724	-3.29	0.002	-0.39
10416251	Egr3	early growth response 3	NM_018781	-6.17	0	-0.6
10480541	Ehmt1	euchromatic histone methyltransferase 1	NM_001012518	3.59	0.001	0.47
10592237	Ei24	etoposide induced 2.4 mRNA	NM_007915	4.12	0	0.4
10551483	Eid2	EP300 interacting inhibitor of differentiation 2	NM_198425	2.99	0.005	0.41
10460573	Eif1ad	eukaryotic translation initiation factor 1A domain containing	NM_027236	2.83	0.007	0.36
93358_at	Eif1ay	eukaryotic translation initiation factor 1A, Y-linked	AI836451	-17.88	0	-2.5
10527252	Eif2ak1	eukaryotic translation initiation factor 2 alpha kinase 1	NM_013557	4.31	0	0.28
10538939	Eif2ak3	eukaryotic translation initiation factor 2 alpha kinase 3	NM_010121	3.19	0.003	0.36
10397332	Eif2b2	eukaryotic translation initiation factor 2B, subunit 2 beta	NM_145445	4.43	0	0.59
10507418	Eif2b3	eukaryotic translation initiation factor 2B, subunit 3	NM_001111277	3.19	0.003	0.3
10429329	Eif2c2	eukaryotic translation initiation factor 2C, 2	NM_153178	3.45	0.001	0.3
10434481	Eif4g1	eukaryotic translation initiation factor 4, gamma 1	NM_145941	-23.38	0	-1.46
10534316	Eif4h	eukaryotic translation initiation factor 4H	NM_033561	-6.18	0	-0.69
10491182	Eif5a2	eukaryotic translation initiation factor 5A2	NM_177586	-3.47	0.001	-0.38
10591706	Elavl3	ELAV (embryonic lethal, abnormal vision, Drosophila)-like 3 (Hu antigen C)	NM_010487	4.9	0	0.46
10515095	Elavl4	ELAV (embryonic lethal, abnormal vision, Drosophila)-like 4 (Hu antigen D)	NM_010488	-3.84	0	-0.65
10572419	Ell	elongation factor RNA polymerase II	NM_007924	-7.18	0	-0.74
10406254	Ell2	elongation factor RNA polymerase II 2	NM_138953	-13.55	0	-2.7
10486833	Ell3	elongation factor RNA polymerase II-like 3	NM_145973	-4.84	0	-0.86
10403842	Elmo1	engulfment and cell motility 1, ced-12 homolog (C. elegans)	NM_080288	-6.89	0	-0.67
10495993	Elovl6	ELOVL family member 6, elongation of long chain fatty acids (yeast)	NM_130450	-3.26	0.002	-1.09
10420860	Elp3	elongation protein 3 homolog (S. cerevisiae)	NM_028811	3.17	0.003	0.3
10474333	Elp4	elongation protein 4 homolog (S. cerevisiae)	NM_023876	8.07	0	0.91
10407327	Emb	embigin	NM_010330	4.38	0	1.06
10600341	Emd	emerin	NM_007927	-6.32	0	-0.82
10534640	Emid2	EMI domain containing 2	NM_024474	-5.15	0	-0.44
10452648	Emilin2	elastin microfibril interfacer 2	NM_145158	-9.44	0	-1.42
10550605	Eml2	echinoderm microtubule associated protein like 2	NM_028153	4.69	0	0.65
10563441	Emp3	epithelial membrane protein 3	NM_010129	3.24	0.003	0.47
10446282	Emr1	EGF-like module containing, mucin-like, hormone receptor-like sequence 1	NM_010130	9.52	0	1.51
10522961	Enam	enamelin	NM_017468	6.26	0	0.7
10480414	Enkur	enkurin, TRPC channel interacting protein	NM_027728	5.76	0	0.5
10510546	Eno1	enolase 1, alpha non-neuron	NM_023119	-3.13	0.003	-0.41
10464342	Eno4	enolase 4	NM_178689	3.99	0	0.41
10523518	Enoph1	enolase-phosphatase 1	NM_026421	2.95	0.006	0.39
10368317	Enpp3	ectonucleotide pyrophosphatase/phosphodiesterase 3	NM_134005	14.9	0	3.24
10445338	Enpp5	ectonucleotide pyrophosphatase/phosphodiesterase 5	NM_032003	3.8	0.001	0.33
10449312	ENSMUSG00000073431	predicted gene, ENSMUSG00000073431	NM_001122657	-34.11	0	-3.41
10416199	Entpd4	ectonucleoside triphosphate diphosphohydrolase 4	NM_026174	5.57	0	0.88
10401454	Entpd5	ectonucleoside triphosphate diphosphohydrolase 5	NM_001026214	7.05	0	0.82
10469923	Entpd8	ectonucleoside triphosphate diphosphohydrolase 8	NM_028093	5.67	0	0.82
10532407	Ep400	E1A binding protein p400	NM_029337	2.9	0.006	0.24
10516823	Epb4.1	erythrocyte protein band 4.1	NM_183428	-4.64	0	-0.37
10362245	Epb4.1l2	erythrocyte protein band 4.1-like 2	NM_013511	-7.98	0	-1.29
10446553	Epb4.1l3	erythrocyte protein band 4.1-like 3	NM_013813	-5.54	0	-0.85
10357164	Epb4.1l5	erythrocyte protein band 4.1-like 5	NM_145506	3.65	0.001	0.33
10447383	Epcam	epithelial cell adhesion molecule	NM_008532	3.84	0	0.45
10523168	Epgn	epithelial mitogen	NM_053087	16.9	0	1.96
10440258	Epha3	Eph receptor A3	NM_010140	-4.3	0	-0.43
10503659	Epha7	Eph receptor A7	NM_010141	3.68	0.001	0.65
10596115	Ephb1	Eph receptor B1	AK082061	3.08	0.004	0.35
10434559	Ephb3	Eph receptor B3	NM_010143	-3.67	0.001	-0.31
10360684	Ephx1	epoxide hydrolase 1, microsomal	NM_010145	5.47	0	0.76
10361754	Epm2a	epilepsy, progressive myoclonic epilepsy, type 2 gene alpha	NM_010146	11.04	0	1.06
10386743	Epn2	epsin 2	NM_010148	3.02	0.005	0.22
10579663	Eps15l1	epidermal growth factor receptor pathway substrate 15-like 1	NM_007944	2.86	0.007	0.25
10495223	Eps8l3	EPS8-like 3	NM_133867	2.88	0.007	0.27
10416566	Epsti1	epithelial stromal interaction 1 (breast)	NM_029495	4.69	0	0.45
10365991	Epyc	epiphycan	NM_007884	3.91	0	0.43
10406205	Erap1	endoplasmic reticulum aminopeptidase 1	NM_030711	8.55	0	1.05
10547408	Erc1	ELKS/RAB6-interacting/CAST family member 1	NM_053204	-3.37	0.002	-0.34
10413461	Erc2	ELKS/RAB6-interacting/CAST family member 2	NM_177814	5.28	0	0.94
10454564	Ercc3	excision repair cross-complementing rodent repair deficiency, complementation group 3	NM_133658	3.12	0.004	0.3
10345981	Ercc5	excision repair cross-complementing rodent repair deficiency, complementation group 5	NM_011729	3.57	0.001	0.68
10407057	Ercc8	excision repaiross-complementing rodent repair deficiency, complementation group 8	NM_028042	2.69	0.011	0.31
10443009	Ergic1	endoplasmic reticulum-golgi intermediate compartment (ERGIC) 1	NM_026170	-7.85	0	-1.15
10571114	Erlin2	ER lipid raft associated 2	NM_153592	3.15	0.003	0.23
10392183	Ern1	endoplasmic reticulum (ER) to nucleus signalling 1	NM_023913	3.62	0.001	0.48
10487890	Erv3	endogenous retroviral sequence 3	BC099428	3.89	0	0.42
10420877	Esco2	establishment of cohesion 1 homolog 2 (S. cerevisiae)	NM_028039	3.7	0.001	0.36
10416411	Esd	esterase D/formylglutathione hydrolase	NM_016903	3.27	0.002	0.33
10427166	Espl1	extra spindle poles-like 1 (S. cerevisiae)	NM_001014976	3.63	0.001	0.39
10397440	Esrrb	estrogen related receptor, beta	NM_001159500	-3.71	0.001	-0.46
10595953	Esyt3	extended synaptotagmin-like protein 3	NM_177775	-5.71	0	-0.45
10384486	Etaa1	Ewing's tumor-associated antigen 1	NM_026576	3.47	0.001	0.9
10593789	Etfa	electron transferring flavoprotein, alpha polypeptide	NM_145615	2.84	0.007	0.46
10498837	Etfdh	electron transferring flavoprotein, dehydrogenase	NM_025794	5.04	0	0.48
10469581	Etl4	enhancer trap locus 4	NM_001081006	4.51	0	0.5
10437160	Ets2	E26 avian leukemia oncogene 2, 3' domain	NM_011809	2.73	0.01	0.3
10562064	Etv2	ets variant gene 2	NM_007959	-9.47	0	-0.92
10492997	Etv3	ets variant gene 3	NM_001083318	-3.12	0.004	-0.31
10388958	Evi2a	ecotropic viral integration site 2a	NM_001033711	3.35	0.002	0.39
10532133	Evi5	ecotropic viral integration site 5	NM_007964	3.85	0	0.97
10582708	Exoc8	exocyst complex component 8	NM_198103	3.07	0.004	0.22
10504562	Exosc3	exosome component 3	NM_025513	-10.39	0	-1.16
10498168	Exosc8	exosome component 8	NM_027148	2.98	0.005	0.28
10491551	Exosc9	exosome component 9	NM_019393	2.73	0.01	0.41
10495539	Extl2	exostoses (multiple)-like 2	NM_021388	3.25	0.003	0.42
10353192	Eya1	eyes absent 1 homolog (Drosophila)	NM_010164	4.1	0	1.09
10368243	Eya4	eyes absent 4 homolog (Drosophila)	NM_010167	-9.8	0	-0.97
10408693	F13a1	coagulation factor XIII, A1 subunit	NM_028784	3.29	0.002	0.9
10495675	F3	coagulation factor III	NM_010171	3.97	0	0.53
10351224	F5	coagulation factor V	NM_007976	-8.61	0	-2.54
10405929	F630042J09Rik	RIKEN cDNA F630042J09 gene	AK154519	-5.5	0	-0.54
10420426	F630043A04Rik	RIKEN cDNA F630043A04 gene	NM_198605	3.85	0	0.39
10421486	F630201L12Rik	RIKEN cDNA F630201L12 gene	AK155102	-4.22	0	-0.58
10605392	F8	coagulation factor VIII	NM_007977	3.29	0.002	0.81
10600144	F8a	factor 8-associated gene A	NM_007978	-4.28	0	-0.51
10497276	Fabp12	fatty acid binding protein 12	NM_029310	-21.86	0	-2.37
10461439	Fads1	fatty acid desaturase 1	NM_146094	2.75	0.009	0.41
10465895	Fads2	fatty acid desaturase 2	NM_019699	4.48	0	0.55
10405291	Faf2	Fas associated factor family member 2	NM_178397	6.61	0	0.45
10588083	Faim	Fas apoptotic inhibitory molecule	NM_001122851	2.99	0.005	0.41
10461999	Fam108b	family with sequence similarity 108, member B	NM_146096	3	0.005	0.66
10488589	Fam110a	family with sequence similarity 110, member A	NM_028666	-9.41	0	-1.39
10522060	Fam114a1	family with sequence similarity 114, member A1	NM_026667	3.14	0.003	0.44
10544462	Fam115a	family with sequence similarity 115, member A	BC031718	2.94	0.006	0.47
10418244	Fam116a	family with sequence similarity 116, member A	NM_001134465	-6.17	0	-0.53
10431463	Fam116b	family with sequence similarity 116, member B	NM_027081	-8.7	0	-0.81
10346668	Fam117b	family with sequence similarity 117, member B	NM_001037725	-4.73	0	-0.63
10592126	Fam118b	family with sequence similarity 118, member B	NM_194257	5.58	0	0.46
10355147	Fam119a	family with sequence similarity 119, member A	BC026952	2.89	0.006	0.33
10441956	Fam120b	family with sequence similarity 120, member B	NM_024203	3.23	0.003	0.36
10602454	Fam120c	family with sequence similarity 120, member C	NM_198105	7.76	0	0.84
10599637	Fam122c	family with sequence similarity 122, member C	NM_028671	-4.4	0	-0.46
10415714	Fam123a	family with sequence similarity 123, member A	BC056350	-21.06	0	-1.87
10355998	Fam124b	family with sequence similarity 124, member B	BC150872	-4.04	0	-0.41
10544406	Fam131b	family with sequence similarity 131, member B	NM_029528	-9.97	0	-1.22
10348590	Fam132b	family with sequence similarity 132, member B	NM_173395	6.07	0	0.5
10423333	Fam134b	family with sequence similarity 134, member B	BC019494	-8.8	0	-1.92
10391348	Fam134c	family with sequence similarity 134, member C	BC016089	-11.38	0	-1.27
10429222	Fam135b	family with sequence similarity 135, member B	BC125645	3.3	0.002	0.34
10539702	Fam136a	family with sequence similarity 136, member A	BC103775	3.66	0.001	0.57
10514195	Fam154a	family with sequence similarity 154, member A	NM_001081096	-37.69	0	-3.94
10374578	Fam161a	family with sequence similarity 161, member A	BC024460	-7.43	0	-0.92
10367925	Fam164b	family with sequence similarity 164, member B	BC137685	-21.95	0	-3.26
10469943	Fam166a	family with sequence similarity 166, member A	BC061039	-18.71	0	-2.49
10415857	Fam167a	family with sequence similarity 167, member A	NM_177628	-2.88	0.007	-0.34
10555425	Fam168a	family with sequence similarity 168, member A	BC079886	-3.76	0.001	-0.48
10413930	Fam170b	family with sequence similarity 170, member B	BC117714	-22.86	0	-2.28
10423512	Fam173b	family with sequence similarity 173, member B	BC030179	3.79	0.001	0.34
10397962	Fam181a	family with sequence similarity 181, member A	XM_619025	2.76	0.009	0.37
10529903	Fam184b	family with sequence similarity 184, member B	NM_021416	-2.94	0.006	-0.27
10519988	Fam185a	family with sequence similarity 185, member A	NM_177869	3.76	0.001	0.73
10552071	Fam187b	family with sequence similarity 187, member B	NM_175240	-35.13	0	-4.04
10538438	Fam188b	family with sequence similarity 188, member B	NM_001142781	5.58	0	0.59
10466735	Fam189a2	family with sequence similarity 189, member A2	NM_001114174	-5.16	0	-0.62
10498323	Fam194a	family with sequence similarity 194, member A	NM_001081262	5	0	0.51
10568705	Fam196a	family with sequence similarity 196, member A	NM_001143802	-5.44	0	-0.93
10375167	Fam196b	family with sequence similarity 196, member B	NM_001025382	-4.7	0	-0.5
10500899	Fam19a3	family with sequence similarity 19, member A3	NM_183224	-7.06	0	-0.61
10392464	Fam20a	family with sequence similarity 20, member A	NM_153782	-4.16	0	-0.46
10469353	Fam23a	family with sequence similarity 23, member A	NM_001081310	7.86	0	0.92
10558216	Fam24a	family with sequence similarity 24, member A	BC048642	-30.08	0	-3.76
10441244	Fam3b	family with sequence similarity 3, member B	NM_020622	-22.94	0	-2.74
10543319	Fam3c	family with sequence similarity 3, member C	NM_138587	2.73	0.01	0.47
10536949	Fam40b	family with sequence similarity 40, member B	NM_177204	4.13	0	0.45
10500610	Fam46c	family with sequence similarity 46, member C	NM_001142952	-3.92	0	-0.59
10600586	Fam47a	family with sequence similarity 47, member A	BC115971	17.24	0	1.73
10454735	Fam53c	family with sequence similarity 53, member C	BC057111	-18.51	0	-1.92
10593198	Fam55b	family with sequence similarity 55, member B	NM_030069	-2.79	0.008	-0.43
10350506	Fam5c	family with sequence similarity 5, member C	NM_153539	-11.26	0	-1.14
10361089	Fam71a	family with sequence similarity 71, member A	NM_001109759	-27.19	0	-4.19
10375436	Fam71b	family with sequence similarity 71, member B	NM_001013783	-30.24	0	-3.9
10396767	Fam71d	family with sequence similarity 71, member D	BC051149	-40.06	0	-4.48
10552689	Fam71e1	family with sequence similarity 71, member E1	NM_028169	-31.21	0	-3.69
10559657	Fam71e2	family with sequence similarity 71, member E2	NM_172895	-33.11	0	-4.93
10536805	Fam71f1	family with sequence similarity 71, member F1	NM_207258	-28.68	0	-4.08
10536799	Fam71f2	family with sequence similarity 71, member F2	BC151115	-34.49	0	-4.69
10349637	Fam72a	family with sequence similarity 72, member A	BC138225	3.6	0.001	0.47
10428918	Fam84b	family with sequence similarity 84, member B	NM_001162926	-3.24	0.003	-0.29
10582694	Fam89a	family with sequence similarity 89, member A	NM_001081120	-5.26	0	-0.7
10452892	Fam98a	family with sequence similarity 98, member A	NM_133747	4.44	0	0.39
10474689	Fam98b	family with sequence similarity 98, member B	NM_026620	4.14	0	0.49
10573434	Farsa	phenylalanyl-tRNA synthetase, alpha subunit	NM_025648	5.24	0	0.58
10355931	Farsb	phenylalanyl-tRNA synthetase, beta subunit	NM_011811	3.19	0.003	0.24
10359434	Fasl	Fas ligand (TNF superfamily, member 6)	NM_010177	10.86	0	0.78
10591120	Fat3	FAT tumor suppressor homolog 3 (Drosophila)	NM_001080814	-6.67	0	-0.99
10491732	Fat4	FAT tumor suppressor homolog 4 (Drosophila)	NM_183221	-3.44	0.001	-0.29
10487040	Fbn1	fibrillin 1	NM_007993	4.6	0	0.54
10532368	Fbrsl1	fibrosin-like 1	NM_001142642	2.84	0.007	0.21
10528310	Fbxl13	F-box and leucine-rich repeat protein 13	NM_177076	3.31	0.002	0.33
10463625	Fbxl15	F-box and leucine-rich repeat protein 15	NM_133694	-3.28	0.002	-0.36
10452430	Fbxl17	F-box and leucine-rich repeat protein 17	BC138330	3.7	0.001	0.35
10529801	Fbxl5	F-box and leucine-rich repeat protein 5	NM_001159963	4.52	0	0.67
10480064	Fbxo18	F-box protein 18	NM_015792	3.46	0.001	0.28
10510299	Fbxo2	F-box protein 2	NM_176848	-6.99	0	-1.28
10585509	Fbxo22	F-box protein 22	NM_028049	3.82	0.001	0.29
10378078	Fbxo39	F-box protein 39	NM_001099688	-37.58	0	-5.39
10427420	Fbxo4	F-box protein 4	NM_134099	3.5	0.001	0.36
10439357	Fbxo40	F-box protein 40	NM_001037321	2.7	0.01	0.25
10518484	Fbxo44	F-box protein 44	NM_173401	-8.65	0	-1.63
10550597	Fbxo46	F-box protein 46	NM_175530	-3.87	0	-0.5
10365471	Fbxo7	F-box protein 7	NM_153195	3.28	0.002	0.28
10571849	Fbxo8	F-box protein 8	NM_015791	3.96	0	0.67
10375103	Fbxw11	F-box and WD-40 domain protein 11	NM_134015	5.59	0	0.49
10597076	Fbxw18	F-box and WD-40 domain protein 18	BC139081	-5.58	0	-0.6
10597011	Fbxw20	F-box and WD-40 domain protein 20	NM_001008428	-3.48	0.001	-0.38
10499093	Fbxw7	F-box and WD-40 domain protein 7	BC086805	2.91	0.006	0.32
10360338	Fcer1a	Fc receptor, IgE, high affinity I, alpha polypeptide	NM_010184	3.85	0	0.3
10360070	Fcer1g	Fc receptor, IgE, high affinity I, gamma polypeptide	NM_010185	3	0.005	0.49
10397277	Fcf1	FCF1 small subunit (SSU) processome component homolog (S. cerevisiae)	NM_028632	4.06	0	0.58
10360040	Fcgr3	Fc receptor, IgG, low affinity III	NM_010188	2.9	0.006	0.42
10458478	Fchsd1	FCH and double SH3 domains 1	NM_175684	7.19	0	0.85
10593483	Fdx1	ferredoxin 1	NM_007996	2.89	0.006	0.36
10392881	Fdxr	ferredoxin reductase	NM_007997	2.91	0.006	0.4
10459391	Fech	ferrochelatase	NM_007998	3.22	0.003	0.29
10465912	Fen1	flap structure specific endonuclease 1	NM_007999	-3.74	0.001	-0.6
10584259	Fez1	fasciculation and elongation protein zeta 1 (zygin I)	NM_183171	-9.57	0	-1.49
10543362	Fezf1	Fez family zinc finger 1	BC119565	6.64	0	0.87
10438017	Fgd4	FYVE, RhoGEF and PH domain containing 4	NM_139232	2.98	0.005	0.82
10407350	Fgf10	fibroblast growth factor 10	NM_008002	6.97	0	1.08
10385036	Fgf18	fibroblast growth factor 18	NM_008005	-3.27	0.002	-0.27
10475643	Fgf7	fibroblast growth factor 7	NM_008008	3.86	0	0.53
10505994	Fggy	FGGY carbohydrate kinase domain containing	NM_001113412	6.29	0	0.81
10360443	Fh1	fumarate hydratase 1	NM_010209	-4.09	0	-0.58
10499062	Fhdc1	FH2 domain containing 1	NM_001033301	-21.66	0	-2.97
10511835	Fhl5	four and a half LIM domains 5	NM_021318	-24.89	0	-4.47
10454369	Fhod3	formin homology 2 domain containing 3	NM_175276	-2.81	0.008	-0.29
10481566	Fibcd1	fibrinogen C domain containing 1	NM_178887	-2.71	0.01	-0.22
10595298	Filip1	filamin A interacting protein 1	NM_001081243	-8.97	0	-1.26
10513551	Fkbp15	FK506 binding protein 15	NM_001045528	3.59	0.001	0.25
10465553	Fkbp2	FK506 binding protein 2	NM_008020	3.94	0	0.29
10538547	Fkbp9	FK506 binding protein 9	NM_012056	4	0	0.55
10412562	Flnb	filamin, beta	NM_134080	-15.64	0	-1.78
10536845	Flnc	filamin C, gamma	NM_001081185	-3.34	0.002	-0.39
10397633	Flrt2	fibronectin leucine rich transmembrane protein 2	NM_201518	-4.57	0	-0.69
10535780	Flt3	FMS-like tyrosine kinase 3	NM_010229	-4.36	0	-0.49
10375578	Flt4	FMS-like tyrosine kinase 4	NM_008029	-9.67	0	-1.19
10359561	Fmo4	flavin containing monooxygenase 4	NM_144878	2.74	0.009	0.59
10599917	Fmr1nb	fragile X mental retardation 1 neighbor	NM_174993	-3.92	0	-0.71
10497548	Fndc3b	fibronectin type III domain containing 3B	NM_173182	10.05	0	1.57
10379588	Fndc8	fibronectin type III domain containing 8	NM_030224	-23.51	0	-4.06
10560481	Fosb	FBJ osteosarcoma oncogene B	NM_008036	-3.41	0.002	-0.37
10393266	Foxj1	forkhead box J1	NM_008240	5.51	0	0.6
10447431	Foxn2	forkhead box N2	NM_180974	3.62	0.001	0.51
10491962	Foxo1	forkhead box O1	NM_019739	2.82	0.008	0.26
96183_at	Foxp1	forkhead box P1	AW122985	5.52	0.002	0.69
10536444	Foxp2	forkhead box P2	NM_053242	5.75	0	0.75
10451613	Foxp4	forkhead box P4	NM_001110824	3.8	0.001	0.38
10481654	Fpgs	folylpolyglutamyl synthetase	NM_010236	3.91	0	0.61
10463164	Frat1	frequently rearranged in advanced T-cell lymphomas	NM_008043	-3.52	0.001	-0.63
10467650	Frat2	frequently rearranged in advanced T-cell lymphomas 2	NM_177603	-3.4	0.002	-0.46
10505568	Frmd3	FERM domain containing 3	NM_172869	15.88	0	1.88
10495596	Frrs1	ferric-chelate reductase 1	NM_001113478	12.8	0	1.17
10530592	Fryl	furry homolog-like (Drosophila)	NM_177136	3.22	0.003	0.28
10400564	Fscb	fibrous sheath CABYR binding protein	EF133693	-22.35	0	-5.49
10536752	Fscn3	fascin homolog 3, actin-bundling protein, testicular (Strongylocentrotus purpuratus)	NM_019569	-32.98	0	-4.86
10453499	Fshr	follicle stimulating hormone receptor	NM_013523	3.92	0	0.35
10486081	Fsip1	fibrous sheath-interacting protein 1	NM_027759	11.28	0	1.2
10473256	Fsip2	fibrous sheath-interacting protein 2	AF448788	3.93	0	0.44
10461402	Fth1	ferritin heavy chain 1	NM_010239	4.33	0	0.33
10600504	Fundc2	FUN14 domain containing 2	NM_026126	3.5	0.001	0.43
10564960	Furin	furin (paired basic amino acid cleaving enzyme)	NM_011046	2.69	0.011	0.4
10377569	Fxr2	fragile X mental retardation, autosomal homolog 2	NM_011814	3.83	0	0.29
10584891	Fxyd2	FXYD domain-containing ion transport regulator 2	NM_007503	-4.05	0	-0.46
10376230	G3bp1	Ras-GTPase-activating protein SH3-domain binding protein 1	NM_013716	2.73	0.01	0.24
10579925	Gab1	growth factor receptor bound protein 2-associated protein 1	NM_021356	2.93	0.006	0.3
10542200	Gabarapl1	gamma-aminobutyric acid (GABA) A receptor-associated protein-like 1	NM_020590	-7.39	0	-0.98
10487252	Gabpb1	GA repeat binding protein, beta 1	NM_207669	-5.02	0	-0.73
10563872	Gabra5	gamma-aminobutyric acid (GABA) A receptor, subunit alpha 5	NM_176942	3.71	0.001	0.42
10522324	Gabrb1	gamma-aminobutyric acid (GABA) A receptor, subunit beta 1	NM_008069	4.5	0	0.47
10469672	Gad2	glutamic acid decarboxylase 2	NM_008078	-6.36	0	-0.68
10545130	Gadd45a	growth arrest and DNA-damage-inducible 45 alpha	NM_007836	2.92	0.006	0.69
10589960	Gadl1	glutamate decarboxylase-like 1	NM_028638	-14.84	0	-1.58
10401968	Galc	galactosylceramidase	NM_008079	-9.14	0	-0.85
10475630	Galk2	galactokinase 2	NM_175154	5.9	0	0.65
10483249	Galnt3	UDP-N-acetyl-alpha-D-galactosamine:polypeptide N-acetylgalactosaminyltransferase 3	NM_015736	3.58	0.001	0.28
10396877	Galntl1	UDP-N-acetyl-alpha-D-galactosamine:polypeptide N-acetylgalactosaminyltransferase-like 1	NM_001081421	3.13	0.003	0.63
10520277	Galntl5	UDP-N-acetyl-alpha-D-galactosamine:polypeptide N-acetylgalactosaminyltransferase-like 5	NM_026449	-21.21	0	-6.03
10370766	Gamt	guanidinoacetate methyltransferase	NM_010255	2.77	0.009	0.37
10461277	Ganab	alpha glucosidase 2 alpha neutral subunit	NM_008060	3.42	0.002	0.29
10562105	Gapdhs	glyceraldehyde-3-phosphate dehydrogenase, spermatogenic	NM_008085	-19.83	0	-5.26
10502146	Gar1	GAR1 ribonucleoprotein homolog (yeast)	NM_026578	3.49	0.001	0.32
10538420	Gars	glycyl-tRNA synthetase	NM_180678	2.75	0.009	0.31
10351037	Gas5	growth arrest specific 5	NR_002840	4.2	0	0.57
10377215	Gas7	growth arrest specific 7	NM_008088	6.4	0	0.69
10576373	Gas8	growth arrest specific 8	NM_018855	3.45	0.001	0.32
10532989	Gatc	glutamyl-tRNA(Gln) amidotransferase, subunit C homolog (bacterial)	NM_029645	-3.51	0.001	-0.27
10526191	Gatsl2	GATS protein-like 2	BC026208	2.76	0.009	0.4
10493435	Gba	glucosidase, beta, acid	NM_008094	2.73	0.01	0.32
10496592	Gbp2	guanylate binding protein 2	NM_010260	5.75	0	1.22
10496580	Gbp3	guanylate binding protein 3	NM_018734	6.87	0	1.48
10496569	Gbp6	guanylate binding protein 6	NM_145545	3.16	0.003	0.83
10531972	Gbp8	guanylate-binding protein 8	NM_029509	3.82	0.001	0.62
10418991	Gcap14	granule cell antiserum positive 14	NM_027045	-7.45	0	-1.73
10543524	Gcc1	golgi coiled coil 1	NM_028900	-7.34	0	-0.73
10384051	Gck	glucokinase	NM_010292	5.12	0	0.84
10495763	Gclm	glutamate-cysteine ligase, modifier subunit	NM_008129	3.52	0.001	0.32
10594840	Gcom1	GRINL1A complex locus	NM_001033208	5.43	0	0.56
10466659	Gda	guanine deaminase	NM_010266	2.93	0.006	0.69
10600390	Gdi1	guanosine diphosphate (GDP) dissociation inhibitor 1	NM_010273	4.49	0	0.38
10389590	Gdpd1	glycerophosphodiester phosphodiesterase domain containing 1	NM_025638	-4.45	0	-0.67
10555135	Gdpd4	glycerophosphodiester phosphodiesterase domain containing 4	NM_177696	3.12	0.004	0.34
10555205	Gdpd5	glycerophosphodiester phosphodiesterase domain containing 5	NM_201352	3.73	0.001	0.5
10378763	Gemin4	gem (nuclear organelle) associated protein 4	NM_177367	-7.44	0	-0.66
10447097	Gemin6	gem (nuclear organelle) associated protein 6	NM_026053	3.64	0.001	0.53
10399391	Gen1	Gen homolog 1, endonuclease (Drosophila)	NM_177331	10.74	0	1.29
10448700	Gfer	growth factor, erv1 (S. cerevisiae)-like (augmenter of liver regeneration)	NM_023040	-5.61	0	-0.82
10492480	Gfm1	G elongation factor, mitochondrial 1	NM_138591	6.09	0	0.41
10406795	Gfm2	G elongation factor, mitochondrial 2	NM_177266	3.48	0.001	0.31
10416340	Gfra2	glial cell line derived neurotrophic factor family receptor alpha 2	NM_008115	-4.34	0	-0.85
10392953	Gga3	golgi associated, gamma adaptin ear containing, ARF binding protein 3	NM_173048	-4.97	0	-0.38
10544906	Ggct	gamma-glutamyl cyclotransferase	NM_026637	3.16	0.003	0.37
10443122	Ggnbp1	gametogenetin binding protein 1	NM_027544	3.35	0.002	0.3
10419038	Ghitm	growth hormone inducible transmembrane protein	NM_078478	-3.31	0.002	-0.44
10427402	Ghr	growth hormone receptor	NM_010284	-3.1	0.004	-1.13
10489179	Ghrh	growth hormone releasing hormone	NM_010285	7.63	0	0.7
10476989	Gins1	GINS complex subunit 1 (Psf1 homolog)	BC027537	4.26	0	0.75
10380581	Gip	gastric inhibitory polypeptide	NM_008119	3.68	0.001	0.27
10573203	Gipc1	GIPC PDZ domain containing family, member 1	NM_018771	3.46	0.001	0.5
10502816	Gipc2	GIPC PDZ domain containing family, member 2	NM_016867	-6.59	0	-0.72
10560443	Gipr	gastric inhibitory polypeptide receptor	NM_001080815	-8.58	0	-0.88
10378870	Git1	G protein-coupled receptor kinase-interactor 1	NM_001004144	-2.87	0.007	-0.34
10516481	Gja4	gap junction protein, alpha 4	NM_008120	2.84	0.007	0.39
10390705	Gjd3	gap junction protein, delta 3	NM_178596	-2.69	0.011	-0.3
10531556	Gk2	glycerol kinase 2	NM_010294	2.87	0.007	0.3
10355785	Glb1l	galactosidase, beta 1-like	BC021773	3	0.005	0.26
10536390	Glcci1	glucocorticoid induced transcript 1	NM_133236	3.24	0.003	0.42
10466976	Gldc	glycine decarboxylase	NM_138595	5.5	0	1.22
10581772	Glg1	golgi apparatus protein 1	NM_009149	3.4	0.002	0.37
10366362	Glipr1l1	GLI pathogenesis-related 1 like 1	NM_027018	7.33	0	0.77
10366368	Glipr1l2	GLI pathogenesis-related 1 like 2	NM_026223	3.82	0	0.38
10388520	Glod4	glyoxalase domain containing 4	NM_026029	3.3	0.002	0.23
10387119	Glp2r	glucagon-like peptide 2 receptor	NM_175681	-4.88	0	-0.47
10498907	Glrb	glycine receptor, beta subunit	NM_010298	4.02	0	1.13
10350478	Glrx2	glutaredoxin 2 (thioltransferase)	NM_001038592	-24.79	0	-2.32
10480862	Glt6d1	glycosyltransferase 6 domain containing 1	NM_001039095	-27.99	0	-2.8
10413657	Glt8d1	glycosyltransferase 8 domain containing 1	NM_029626	3.53	0.001	0.42
10371296	Glt8d2	glycosyltransferase 8 domain containing 2	NM_029102	4.67	0	0.64
10414093	Glud1	glutamate dehydrogenase 1	NM_008133	2.83	0.008	0.34
10405942	Gm10037	predicted gene 10037	BC100427	-9.23	0	-1.63
10489687	Gm1008	predicted gene 1008	BC067000	3.42	0.002	0.41
10514842	Gm1027	predicted gene 1027	NM_001126487	-30.04	0	-3.38
10527963	Gm10484	predicted gene 10484	AK142929	-2.79	0.008	-0.34
10520499	Gm1060	predicted gene 1060	NM_001033460	3.53	0.001	0.48
10582006	Gm10620	predicted gene 10620	AK015516	-3.66	0.001	-0.46
10573691	Gm10638	predicted gene 10638	NR_027829	-9.66	0	-0.97
10591926	Gm1110	predicted gene 1110	DQ664197	3.08	0.004	0.34
10379727	Gm11428	predicted gene 11428	NM_001081957	3.43	0.002	1
10389190	Gm11435	predicted gene 11435	NM_001045543	6.4	0	0.81
10381109	Gm11565	predicted gene 11565	NM_001126323	-5.01	0	-0.49
10511366	Gm11780	predicted gene 11780	XM_886425	-20.65	0	-5.87
10374228	Gm11992	predicted gene 11992	NM_001037928	4.49	0	0.53
10514544	Gm12695	predicted gene 12695	NM_001081284	5.35	0	0.59
10507099	Gm12824	predicted gene 12824	NM_001085549	-5.04	0	-0.54
10516037	Gm12888	predicted gene 12888	NM_001033791	10.63	0	1.37
10510150	Gm13152	predicted gene 13152	BC085096	6.35	0	0.84
10472443	Gm1323	predicted gene 1323	XM_909909	4.66	0	0.41
10470736	Gm13547	predicted gene 13547	NM_001034887	-8.41	0	-1.07
10511999	Gm136	predicted gene 136	BC147519	-31.38	0	-4.82
10488299	Gm14092	predicted gene 14092	NM_001037929	-5.63	0	-0.51
10474919	Gm14137	predicted gene 14137	NM_001039223	-5.94	0	-0.57
10473109	Gm14461	predicted gene 14461	NM_177843	-6.29	0	-0.69
10371288	Gm1553	predicted gene 1553	AY702028	3.83	0	0.51
10381608	Gm1564	predicted gene 1564	NM_001127576	2.97	0.005	0.34
10394671	Gm16497	predicted gene 16497	AY512908	3.63	0.001	0.4
10483559	Gm16510	predicted gene 16510	XM_001473460	-3.23	0.003	-0.42
10386633	Gm16516	predicted gene, Gm16516	NR_027800	-7.12	0	-0.79
10571364	Gm16530	family with sequence similarity 58, member B pseudogene	XR_034068	-6.05	0	-1.1
10433769	Gm1758	predicted gene 1758	XM_358926	4.02	0	0.44
10347324	Gm216	predicted gene 216	BC150857	5.6	0	0.7
10362033	Gm2467	glyceraldehyde-3-phosphate dehydrogenase pseudogene	XR_031343	2.7	0.01	0.3
10402705	Gm266	predicted gene 266	BC145736	7.02	0	0.65
10405119	Gm270	predicted gene 270	XM_914954	2.8	0.008	0.31
10402262	Gm2701	predicted gene 2701	XM_001474563	3.16	0.003	0.42
10417667	Gm281	predicted gene 281	XM_138893	3.06	0.004	0.34
10581031	Gm3315	predicted gene 3315	XM_001476323	-4.41	0	-0.55
10601603	Gm382	predicted gene 382	NM_001033241	-20.07	0	-2.51
10498302	Gm410	predicted gene 410	NM_001033349	-3.88	0	-0.45
10599116	Gm4764	testis derived transcript pseudogene	XM_911003	14.99	0	1.71
10401317	Gm4787	predicted gene 4787	NM_001038995	-12.81	0	-4.36
10416584	Gm4821	predicted gene 4821	XR_034373	-8.05	0	-1.1
10533989	Gm4868	predicted gene 4868	XM_144574	-24.44	0	-2.9
10599054	Gm4907	predicted gene 4907	NM_001034864	-19.86	0	-3.24
10368136	Gm4922	predicted gene 4922	NM_177706	-9.28	0	-1.23
10600536	Gm4937	predicted gene 4937	NM_001013760	4.65	0	0.46
10428940	Gm4942	predicted gene 4942	XM_139402	-5.51	0	-0.93
10578874	Gm4975	predicted gene 4975	XM_146372	13.35	0	1.45
10580593	Gm4976	predicted gene 4976	NM_001013764	10.61	0	1.49
10603909	Gm4985	testis derived transcript pseudogene	NM_001081666	9.25	0	1.09
10571329	Gm501	predicted gene 501	XM_146277	-2.8	0.008	-0.25
10395855	Gm5081	predicted gene 5081	NM_001037746	3.49	0.001	0.41
10364112	Gm5134	predicted gene 5134	NM_198635	3.71	0.001	0.33
10372338	Gm5136	predicted gene 5136	NM_203660	5.96	0	0.64
10420479	Gm5142	predicted gene 5142	NM_001004158	-12.33	0	-1.24
10365492	Gm5174	predicted gene 5174	XM_913164	-7	0	-1.22
10403394	Gm5191	basic leucine zipper and W2 domains 1 pseudogene	XR_031052	-3.42	0.002	-0.35
10414173	Gm5203	predicted gene 5203	XR_033408	4.68	0	0.74
10427603	Gm5210	glyceraldehyde-3-phosphate dehydrogenase pseudogene	XR_031132	8.72	0	1.96
10395978	Gm527	predicted gene 527	BC099503	-17.88	0	-2.88
10526866	Gm5294	predicted gene 5294	XM_001000706	-4.01	0	-0.54
10554127	Gm5334	tetraspanin 7 pseudogene	NR_003648	-33.29	0	-4.57
10435504	Gm5416	predicted gene 5416	NM_001082542	-9.77	0	-1.2
10414040	Gm5460	predicted gene 5460	NM_001034880	-9.73	0	-0.85
10464445	Gm5521	mortality factor 4 like 2 pseudogene	XR_034247	3.94	0	0.43
10537458	Gm5567	predicted gene 5567	NM_001004182	6.32	0	1.27
10552303	Gm5592	predicted gene 5592	NM_001033782	3.99	0	0.54
10592192	Gm5615	predicted gene 5615	NM_001033783	4.66	0	0.49
10588238	Gm5627	predicted gene 5627	NM_001034892	-10.49	0	-1.03
10498395	Gm5709	predicted gene 5709	XM_916075	3.89	0	0.7
10419570	Gm5800	predicted gene 5800	NM_001034102	13.82	0	1.96
10477439	Gm5840	predicted gene 5840	NM_001080811	-5.17	0	-1.47
10492436	Gm5847	predicted gene 5847	XR_030672	-8.3	0	-1.83
10563387	Gm5897	predicted gene 5897	NM_001033792	-4.93	0	-0.72
10364383	Gm5951	predicted gene 5951	XR_031840	-3.69	0.001	-0.52
10353676	Gm597	predicted gene 597	BC150996	-9.58	0	-1.14
10438784	Gm606	predicted gene 606	BC086669	6.18	0	0.73
10435832	Gm608	predicted gene 608	NM_001029889	4.74	0	0.59
10439660	Gm609	predicted gene 609	BC054854	-6.52	0	-1.29
10456968	Gm6133	predicted gene 6133	BC158101	-3.42	0.002	-0.29
10606009	Gm614	predicted gene 614	BC147523	-33.38	0	-4.34
10413981	Gm626	predicted gene 626	XM_985917	-7.67	0	-0.96
10601456	Gm6377	predicted gene 6377	NM_001037917	2.75	0.009	0.47
10452978	Gm6548	eukaryotic translation elongation factor 1 alpha 1 pseudogene	NR_003363	2.9	0.006	0.34
10528480	Gm6560	predicted gene 6560	XR_033533	-4.83	0	-0.66
10396732	Gm6657	predicted gene 6657	XM_904144	-41.87	0	-4.73
10424842	Gm6661	predicted gene 6661	XM_890873	5.17	0	0.59
10354644	Gm6810	predicted gene 6810	XM_892615	-6.76	0	-0.63
10439285	Gm6815	predicted gene 6815	AK133264	-4.4	0	-0.82
10578021	Gm6853	predicted gene 6853	XM_892922	-19.99	0	-2.95
10372280	Gm6924	predicted gene 6924	XM_893664	4.1	0	0.41
10605459	Gm6927	predicted gene 6927	NM_001101585	-7.75	0	-1.09
10468307	Gm6970	predicted gene 6970	XM_894271	-5.2	0	-0.58
10449932	Gm7059	predicted gene 7059	XR_031115	3.51	0.001	0.54
10362729	Gm7127	predicted gene 7127	XR_032514	3.93	0	0.41
10441899	Gm7168	predicted gene 7168	NM_001122977	-12.28	0	-2.2
10605522	Gm7173	predicted gene 7173	NM_001099307	9.18	0	1.07
10580984	Gm7191	glyceraldehyde-3-phosphate dehydrogenase pseudogene	XR_032470	-3.09	0.004	-0.51
10436043	Gm7275	predicted gene 7275	XR_034546	3.36	0.002	0.41
10606386	Gm732	predicted gene 732	BC147603	-27.28	0	-3.25
10442139	Gm7673	predicted gene 7673	XM_990794	7.69	0	1.39
10604674	Gm773	predicted gene 773	BC147685	6.54	0	0.55
10405139	Gm806	predicted gene 806	NM_001033400	4.56	0	0.61
10590464	Gm847	predicted gene 847	XM_001477392	2.75	0.009	0.29
10417700	Gm8483	enolase 1, alpha non-neuron pseudogene	XR_033308	-2.9	0.006	-0.42
10516753	Gm853	predicted gene 853	BC147395	-3.6	0.001	-0.28
10391934	Gm884	predicted gene 884	NM_001033434	-5.63	0	-0.8
10604106	Gm9	predicted gene 9	NM_001033234	-17.6	0	-2.04
10464359	Gm9276	predicted gene 9276	XR_031213	-3.47	0.001	-0.62
10395198	Gm9359	tripartite motif-containing 13 pseudogene	XR_032641	2.99	0.005	0.45
10589958	Gm9487	glyceraldehyde-3-phosphate dehydrogenase pseudogene	XR_032777	3.37	0.002	0.23
10575473	Gm9558	predicted gene 9558	AK006604	-9.11	0	-0.99
10461644	Gm97	predicted gene 97	NM_001033283	3.96	0	0.34
10346611	Gm973	predicted gene 973	NM_001013771	4.69	0	0.49
10497345	Gm9733	predicted gene 9733	NM_001076679	3.85	0	0.43
10447118	Gm9959	predicted gene 9959	AK082127	-14.98	0	-1.37
10404885	Gmpr	guanosine monophosphate reductase	NM_025508	-3.09	0.004	-0.57
10415363	Gmpr2	guanosine monophosphate reductase 2	NM_177992	6.4	0	0.5
10371220	Gna15	guanine nucleotide binding protein, alpha 15	NM_010304	12.88	0	1.59
10596704	Gnai2	guanine nucleotide binding protein (G protein), alpha inhibiting 2	NM_008138	5.74	0	0.46
10456363	Gnal	guanine nucleotide binding protein, alpha stimulating, olfactory type	NM_010307	-5.34	0	-0.51
10375487	Gnb2l1	guanine nucleotide binding protein (G protein), beta polypeptide 2 like 1	NM_008143	3.81	0.001	0.35
10530380	Gnpda2	glucosamine-6-phosphate deaminase 2	NM_001038015	3.55	0.001	0.98
10365601	Gnptab	N-acetylglucosamine-1-phosphate transferase, alpha and beta subunits	NM_001004164	4.1	0	0.43
10524124	Golga3	golgi autoantigen, golgin subfamily a, 3	NM_008146	3.14	0.003	0.48
10463242	Golga7b	golgi autoantigen, golgin subfamily a, 7B	NM_001141983	-12.02	0	-1.43
10494288	Golph3l	golgi phosphoprotein 3-like	NM_146133	5.66	0	1.05
10493317	Gon4l	gon-4-like (C.elegans)	NM_027389	4.92	0	0.43
10388579	Gosr1	golgi SNAP receptor complex member 1	NM_016810	4.28	0	0.67
10391949	Gosr2	golgi SNAP receptor complex member 2	NM_019650	3.33	0.002	0.41
10577963	Got1l1	glutamic-oxaloacetic transaminase 1-like 1	NM_029674	7.84	0	1.02
10363070	Gp49a	glycoprotein 49 A	NM_008147	11.65	0	2.11
10493120	Gpatch4	G patch domain containing 4	NM_025663	3.71	0.001	0.36
10604576	Gpc3	glypican 3	NM_016697	3.87	0	0.58
10604564	Gpc4	glypican 4	NM_008150	5.03	0	0.42
98984_f_at	Gpd2	glycerol phosphate dehydrogenase 2, mitochondrial	D50430	-22.9	0	-2.77
10396740	Gphn	gephyrin	NM_172952	5.11	0	0.89
10562360	Gpi1	glucose phosphate isomerase 1	NM_008155	-16.4	0	-2.43
10598381	Gpkow	G patch domain and KOW motifs	NM_173747	3.52	0.001	0.35
10571815	Gpm6a	glycoprotein m6a	NM_153581	10.05	0	1.86
10471108	Gpr107	G protein-coupled receptor 107	NM_178760	3.55	0.001	0.34
10528951	Gpr113	G protein-coupled receptor 113	NM_001014394	6.91	0	0.78
10400894	Gpr135	G protein-coupled receptor 135	NM_181752	4.91	0	0.55
10407803	Gpr137b	G protein-coupled receptor 137B	NM_031999	4.2	0	0.74
10407985	Gpr141	G protein-coupled receptor 141	NM_181754	2.97	0.005	0.39
10510700	Gpr153	G protein-coupled receptor 153	NM_178406	-5.53	0	-0.78
10483679	Gpr155	G protein-coupled receptor 155	NM_001080707	4.44	0	0.55
[truncated: 2,708 more rows]
