# Supplementary material for: Novel Insights into the Downstream Pathways and Targets Controlled by Transcription Factors CREM in the Testis
Source: PLoS One. 2012 Feb 22;7(2):e31798. doi: 10.1371/journal.pone.0031798 (PMC3285179; doi:10.1371/journal.pone.0031798)
Supplement: Table S2 — Differentially expressed genes from Beissbarth et al. 2003 data using our analysis methods and conditions. (XLS) [file pone.0031798.s007.xls]

## Sheet: Table S2
Table S2: Differentially expressed genes from Beissbarth et al. 2003 data using our analysis methods and conditions.
Probe	Symbol	Description	GenBank	t-statistic	p-value	Fold Change
94079_at	38231	septin 4	X61452	-14.54	0	-3.8
101839_at	1700074P13Rik	RIKEN cDNA 1700074P13 gene	AE000663	-8.33	0	-0.88
95011_at	1810063B07Rik	RIKEN cDNA 1810063B07 gene	AI853090	-11.78	0	-1.42
97512_at	2010107E04Rik	RIKEN cDNA 2010107E04 gene	AW226650	-11.56	0	-1.5
98039_at	2410015M20Rik	RIKEN cDNA 2410015M20 gene	AI853819	-7.29	0	-1.06
102052_at	Abhd5	abhydrolase domain containing 5	AA871791	-15.67	0	-2.58
93207_at	Acr	acrosin prepropeptide	D00754	-6.43	0.001	-1.03
101864_at	Actl7b	actin-like 7b	AI173190	-5.47	0.002	-0.7
104578_f_at	Actn1	actinin, alpha 1	AI195392	5.66	0.001	1.03
99104_at	Adipoq	adiponectin, C1Q and collagen domain containing	U49915	-9.78	0	-1.14
102330_at	Aif1	allograft inflammatory factor 1	D86382	-24.02	0	-4.82
97368_at	Akap1	A kinase (PRKA) anchor protein 1	U95145	-11.33	0	-2.87
95022_at	Akap12	A kinase (PRKA) anchor protein (gravin) 12	AB020886	-7.24	0	-0.75
103613_at	Aldoart2	aldolase 1, A isoform, retrogene 2	AA144642	-11.2	0	-2.36
93627_at	Ankrd28	ankyrin repeat domain 28	AI852287	6.1	0.001	0.74
95356_at	Apoe	apolipoprotein E	D00466	7.12	0	0.93
101859_at	Aqp7	aquaporin 7	AB010100	-19.04	0	-4.25
93632_g_at	Arhgef2	rho/rac guanine nucleotide exchange factor (GEF) 2	X95761	-24.45	0	-3.29
102382_at	Arntl	aryl hydrocarbon receptor nuclear translocator-like	AB014494	12.28	0	1.63
92375_at	Ascc1	activating signal cointegrator 1 complex subunit 1	AW211207	-11.18	0	-1.3
95133_at	Asns	asparagine synthetase	U38940	-13.55	0	-1.67
99579_at	Atp1b3	ATPase, Na+/K+ transporting, beta 3 polypeptide	U59761	-21.68	0	-2.28
102880_at	Bbs9	Bardet-Biedl syndrome 9 (human)	U85993	31.19	0.002	9.01
96237_at	BC054059	cDNA sequence BC054059	AI118905	-23.49	0	-3.08
102746_at	BC089491	cDNA sequence BC089491	AF068865	-12.7	0	-1.97
95061_at	Bcas2	breast carcinoma amplified sequence 2	AI838996	-6.69	0.001	-1.74
94189_at	Bcl6b	B-cell CLL/lymphoma 6, member B	AB011665	-13.79	0	-2.75
103570_at	C1qtnf3	C1q and tumor necrosis factor related protein 3	AI315647	6.99	0	0.96
99169_at	Carm1	coactivator-associated arginine methyltransferase 1	AW122165	-9.47	0	-1.9
104056_at	Ccdc50	coiled-coil domain containing 50	AI573367	-12.74	0	-2.25
103873_i_at	Ccdc90b	coiled-coil domain containing 90B	AA684456	6.92	0.001	0.89
100293_at	Cd59b	CD59b antigen	AA268823	-10.11	0.001	-2.6
95471_at	Cdkn1c	cyclin-dependent kinase inhibitor 1C (P57)	U22399	-12.84	0	-3.13
96346_at	Cdo1	cysteine dioxygenase 1, cytosolic	AI854020	6.6	0.001	1.02
94757_at	Cftr	cystic fibrosis transmembrane conductance regulator homolog	M60493	-5.97	0.001	-0.81
103088_at	Chl1	cell adhesion molecule with homology to L1CAM	X94310	-17.73	0	-1.92
93994_at	Chpt1	choline phosphotransferase 1	AW212131	-11.93	0	-1.85
100072_at	Ciao1	cytosolic iron-sulfur protein assembly 1 homolog (S. cerevisiae)	AW046227	7.86	0	1.04
101936_at	Clk4	CDC like kinase 4	AF033566	-10.54	0	-1.71
99111_at	Clpb	ClpB caseinolytic peptidase B homolog (E. coli)	U09874	-16.75	0	-2.74
97377_at	Coil	coilin	AI843554	-7.91	0	-1.26
101593_at	Crip2	cysteine rich protein 2	AI851454	-8.88	0.001	-2.21
96284_at	Csnk1g2	casein kinase 1, gamma 2	AW121446	-20.77	0	-2.64
103245_at	Cst8	cystatin 8 (cystatin-related epididymal spermatogenic)	S49926	-45.08	0	-4.92
95701_at	Cxxc5	CXXC finger 5	AW124069	-7.31	0	-1.39
97404_at	Dda1	DET1 and DDB1 associated 1	AW048244	-14.97	0	-3.06
97480_f_at	Dnajb3	DnaJ (Hsp40) homolog, subfamily B, member 3	U95607	-7.71	0	-0.78
93853_at	Dnajb4	DnaJ (Hsp40) homolog, subfamily B, member 4	AA763918	-9.7	0	-1.33
102924_at	Dtx1	deltex 1 homolog (Drosophila)	U38252	5.98	0.001	1
104598_at	Dusp1	dual specificity phosphatase 1	X61940	-7.71	0.001	-1.25
103342_at	Eed	embryonic ectoderm development	U78103	5.47	0.002	0.98
100334_f_at	Egfbp2	epidermal growth factor binding protein type B	X58628	-15.09	0	-2.39
93358_at	Eif1ay	eukaryotic translation initiation factor 1A, Y-linked	AI836451	-17.88	0	-2.5
97870_s_at	Ero1l	ERO1-like (S. cerevisiae)	AA798624	9.16	0.001	1.5
96795_at	Faah	fatty acid amide hydrolase	AF098009	6.73	0.001	0.92
103343_at	Fam110a	family with sequence similarity 110, member A	AI845815	-9.1	0.001	-2.75
99098_at	Fdps	farnesyl diphosphate synthetase	AW045533	-9.45	0	-0.95
96183_at	Foxp1	forkhead box P1	AW122985	5.52	0.002	0.69
98011_at	Gabbr1	gamma-aminobutyric acid (GABA) B receptor, 1	AL078630	-22.27	0	-9.59
100592_at	Ghitm	growth hormone inducible transmembrane protein	AI929971	-6.02	0.001	-1.02
98984_f_at	Gpd2	glycerol phosphate dehydrogenase 2, mitochondrial	D50430	-22.9	0	-2.77
100574_f_at	Gpi1	glucose phosphate isomerase 1	L09104	-27.71	0	-3.03
103406_at	Gpn1	GPN-loop GTPase 1	AI853967	9.75	0	1.27
94897_at	Gpx4	glutathione peroxidase 4	D87896	-6.08	0.001	-1.18
96620_at	Gsg1	germ cell-specific gene 1	D87325	-15.74	0	-2.27
98544_at	Guk1	guanylate kinase 1	U53514	-5.79	0.001	-1.32
97896_r_at	Hat1	histone aminotransferase 1	AW125218	6.22	0.001	0.83
100290_f_at	Haus6	HAUS augmin-like complex, subunit 6	AI197337	6.49	0.001	0.85
95057_at	Herpud1	homocysteine-inducible, endoplasmic reticulum stress-inducible, ubiquitin-like domain member 1	AI846938	-7.29	0	-1
101094_at	Higd1a	HIG1 domain family, member 1A	AI836820	-7.35	0	-0.99
100171_f_at	Hist1h2bp	histone cluster 1, H2bp	AV047268	-11.06	0	-2.63
102729_f_at	Hsd3b6	hydroxy-delta-5-steroid dehydrogenase, 3 beta- and steroid delta-isomerase 6	AF031170	8.04	0	1.25
102714_at	Hspa1l	heat shock protein 1-like	L27086	-17.84	0	-3.88
100578_at	Impdh2	inosine 5'-phosphate dehydrogenase 2	M33934	-14.3	0	-1.83
94975_at	Ireb2	iron responsive element binding protein 2	AI845607	6.3	0.001	1.05
95486_at	Jmjd6	jumonji domain containing 6	AA794134	-10.44	0	-1.41
102364_at	Jund	Jun proto-oncogene related gene d	J04509	-7.91	0	-1.12
95490_at	Kdelr1	KDEL (Lys-Asp-Glu-Leu) endoplasmic reticulum protein retention receptor 1	AW120891	-6.46	0.001	-1.66
96168_at	Kif23	kinesin family member 23	AI591702	9.76	0	1.35
92790_at	Kpna2	karyopherin (importin) alpha 2	D55720	5.74	0.001	0.69
104722_at	Lmbr1l	limb region 1 like	AW121342	-5.81	0.001	-0.73
93451_at	Lmo7	LIM domain only 7	AW047919	9.44	0	1.23
103246_at	Lrrc6	leucine rich repeat containing 6 (testis)	AF092208	6.72	0.001	1.14
97271_at	Lsmd1	LSM domain containing 1	AI845593	-13.34	0	-1.76
101487_f_at	Ly6e	lymphocyte antigen 6 complex, locus E	U47737	6.39	0.001	1.07
101944_at	Lypla1	lysophospholipase 1	U89352	-19.22	0	-2.77
99036_s_at	Map2k7	mitogen-activated protein kinase kinase 7	AB005654	-8.77	0	-2.44
99604_at	March5	membrane-associated ring finger (C3HC4) 5	AI848713	-5.72	0.001	-0.77
94891_s_at	Mea1	male enhanced antigen 1	M27938	-7.26	0	-1.03
97343_at	Mepce	methylphosphate capping enzyme	AI852735	-6.01	0.001	-0.71
102061_at	Mlf1	myeloid leukemia factor 1	AF100171	-6.71	0.001	-0.74
101067_at	Mrpl24	mitochondrial ribosomal protein L24	AW124711	6.04	0.001	0.58
99630_at	Mrpl54	mitochondrial ribosomal protein L54	AW060257	-6.49	0.001	-0.83
98929_at	Mrps36	mitochondrial ribosomal protein S36	AI846452	-9.69	0	-3.27
104173_at	Ms4a1	membrane-spanning 4-domains, subfamily A, member 1	AA797989	-7.94	0	-1.3
93802_at	Mtdh	metadherin	AA815890	-5.86	0.001	-0.75
102069_at	Mtf2	metal response element binding transcription factor 2	S78454	7.33	0	0.75
93427_at	Myo1d	myosin ID	AW122310	6.63	0.001	0.9
93764_at	Ndufa13	NADH dehydrogenase (ubiquinone) 1 alpha subcomplex, 13	AI854527	-8.21	0.001	-1.23
92562_at	Nfe2l2	nuclear factor, erythroid derived 2, like 2	U70475	9.57	0	1.32
96661_at	Nrd1	nardilysin, N-arginine dibasic convertase, NRD convertase 1	AA734806	-11.97	0	-1.13
98630_at	Nsdhl	NAD(P) dependent steroid dehydrogenase-like	AW106745	6.4	0.002	1.01
95075_at	Nup35	nucleoporin 35	AW229141	-6.51	0.001	-1.49
101968_at	Odf1	outer dense fiber of sperm tails 1	X79446	-24.59	0	-2.64
103920_at	Odf2l	outer dense fiber of sperm tails 2-like	AI835031	9.39	0	1.21
103314_at	Parp8	poly (ADP-ribose) polymerase family, member 8	AW046158	9.17	0.001	1.85
100139_at	Pcsk1n	proprotein convertase subtilisin/kexin type 1 inhibitor	AI841733	17.97	0	8.88
99542_at	Pdha2	pyruvate dehydrogenase E1 alpha 2	M76728	-5.95	0.001	-0.66
92810_at	Pdk3	pyruvate dehydrogenase kinase, isoenzyme 3	AI842259	-16.78	0	-2.57
102063_at	Pdpk1	3-phosphoinositide dependent protein kinase-1	AF079535	-12.65	0	-2.34
93619_at	Per1	period homolog 1 (Drosophila)	AF022992	-7.25	0.001	-0.99
101388_at	Pgk2	phosphoglycerate kinase 2	M17299	-9.34	0	-1.64
101466_at	Pigf	phosphatidylinositol glycan anchor biosynthesis, class F	D50264	-9.29	0	-1.22
96066_s_at	Pkm2	pyruvate kinase, muscle	X97047	-7.83	0	-1.37
104343_f_at	Pla2g12a	phospholipase A2, group XIIA	AI845798	-9.45	0	-1.37
98589_at	Plin2	perilipin 2	M93275	-8.03	0.002	-1.91
98580_at	Ppm1a	protein phosphatase 1A, magnesium dependent, alpha isoform	D28117	-5.66	0.001	-1.04
92691_at	Ppp2r2b	protein phosphatase 2 (formerly 2A), regulatory subunit B (PR 52), beta isoform	AW048155	-14.82	0	-2.5
93495_at	Prdx4	peroxiredoxin 4	U96746	-19.96	0	-2.54
104531_at	Prkcd	protein kinase C, delta	X60304	-9.46	0	-1.71
92274_at	Prl3c1	prolactin family 3, subfamily c, member 1	AB019118	8.25	0	2.59
93242_at	Prm3	protamine 3	Z47352	-20.24	0	-4.74
96952_at	Psma6	proteasome (prosome, macropain) subunit, alpha type 6	AW121552	-12.6	0	-1.72
104115_at	Psme4	proteasome (prosome, macropain) activator subunit 4	AA867340	-5.91	0.001	-0.7
101996_at	Ptpn2	protein tyrosine phosphatase, non-receptor type 2	M80739	7.54	0.001	1.23
101026_at	Pttg1	pituitary tumor-transforming gene 1	AF071209	8.06	0.002	1.38
95618_at	Rab11fip5	RAB11 family interacting protein 5 (class I)	AI843884	-5.73	0.001	-0.58
101221_at	Rab3il1	RAB3A interacting protein (rabin3)-like 1	C76746	-9.73	0	-1.25
93851_at	Rabggta	Rab geranylgeranyl transferase, a subunit	AI272518	10.16	0	1.39
98603_s_at	Rangap1	RAN GTPase activating protein 1	U20857	-19.99	0	-3.92
100547_at	Rbm4b	RNA binding motif protein 4B	AI836977	-10.52	0	-1.98
99138_at	Rcc1	regulator of chromosome condensation 1	AA756292	-17.81	0	-2.94
92610_at	Rdbp	RD RNA-binding protein	M21332	-5.79	0.001	-0.9
96134_at	Reep6	receptor accessory protein 6	AA755260	-27.71	0	-3.06
104537_at	Rmnd1	required for meiotic nuclear division 1 homolog (S. cerevisiae)	AW048828	-22.19	0	-2.83
99529_f_at	Rnf138	ring finger protein 138	AB025011	-15.44	0	-1.87
93164_at	Rnf2	ring finger protein 2	Y12783	-6.57	0.001	-0.82
101421_at	Rnf5	ring finger protein 5	AF030001	-12.32	0	-1.7
96184_at	Rnpepl1	arginyl aminopeptidase (aminopeptidase B)-like 1	AI835242	-12.78	0	-2.17
100980_at	Rock1	Rho-associated coiled-coil containing protein kinase 1	U58512	6.51	0.001	0.94
98312_at	Rspo1	R-spondin homolog (Xenopus laevis)	AB016768	11.51	0	2.21
103908_at	Sdccag3	serologically defined colon cancer antigen 3	AW121857	-13.61	0	-1.47
93711_at	Sec23a	SEC23A (S. cerevisiae)	D12713	-10.51	0	-2.77
99501_at	Sec62	SEC62 homolog (S. cerevisiae)	AA882416	56.48	0	9.18
98766_at	Sh3bp5	SH3-domain binding protein 5 (BTK-associated)	AB016835	-8.13	0.001	-1.13
95456_r_at	Shfm1	split hand/foot malformation (ectrodactyly) type 1	U41626	6.44	0.001	0.79
95060_at	Slc16a7	solute carrier family 16 (monocarboxylic acid transporters), member 7	AF058054	-19.39	0	-1.98
94433_at	Slc38a2	solute carrier family 38, member 2	AW060684	7.22	0	1.22
100891_at	Smcp	sperm mitochondria-associated cysteine-rich protein	M88463	-32.38	0	-3.16
95049_at	Snrpd2	small nuclear ribonucleoprotein D2	AI837853	-5.85	0.001	-0.65
101857_at	Srpk2	serine/arginine-rich protein specific kinase 2	AB006036	-14.78	0	-2.63
99055_at	St6galnac2	ST6 (alpha-N-acetyl-neuraminyl-2,3-beta-galactosyl-1,3)-N-acetylgalactosaminide alpha-2,6-sialyltransferase 2	X94000	-22.6	0	-3.63
92360_at	Stam	signal transducing adaptor molecule (SH3 domain and ITAM motif) 1	U43900	6.34	0.001	1.17
96735_at	Stard10	START domain containing 10	AW049732	-27.73	0	-5.99
102994_at	Stat4	signal transducer and activator of transcription 4	U06923	-22.31	0	-2.58
95561_at	Syce2	synaptonemal complex central element protein 2	AW120867	-22.73	0	-2.62
98937_at	Tbrg1	transforming growth factor beta regulated gene 1	AW049795	-6.42	0.001	-0.82
101551_s_at	Tes	testis derived transcript	X78989	-5.62	0.002	-1.13
102033_at	Tesk1	testis specific protein kinase 1	AB003494	-5.61	0.002	-0.75
97308_at	Tmem11	transmembrane protein 11	AI835409	-18.44	0.001	-4.95
94990_at	Tmem115	transmembrane protein 115	AI854725	-20.12	0	-9.59
95442_at	Tmem205	transmembrane protein 205	AI835706	-16.98	0	-2.23
94624_at	Tsks	testis-specific serine kinase substrate	AF025310	-11.38	0	-2.52
103360_at	Tssk1	testis-specific serine kinase 1	U01840	-8.06	0	-1.56
102846_at	Tssk2	testis-specific serine kinase 2	AF019926	-14.82	0	-3.34
92616_at	Uba1	ubiquitin-like modifier activating enzyme 1	D10576	-12.39	0	-1.78
92547_at	Ube2k	ubiquitin-conjugating enzyme E2K (UBC1 homolog, yeast)	AB011081	-14.23	0	-1.83
104041_at	Ubr4	ubiquitin protein ligase E3 component n-recognin 4	AW122255	-7.84	0	-0.81
93240_f_at	Upf3b	UPF3 regulator of nonsense transcripts homolog B (yeast)	AI838094	7.36	0	0.99
95416_at	Usp15	ubiquitin specific peptidase 15	AI642184	-9.82	0	-1.15
97894_at	Vars	valyl-tRNA synthetase	AF109905	-16.29	0	-2.68
96511_s_at	Vav1	vav 1 oncogene	D83266	6.81	0.001	1.54
99139_at	Vps26b	vacuolar protein sorting 26 homolog B (yeast)	AW123783	-20.52	0	-8.6
97462_at	Zfp706	zinc finger protein 706	AI847584	-12.01	0	-1.86
95123_at	Zfp821	zinc finger protein 821	AI844003	-6.16	0.001	-1.62
98310_at	Znrf4	zinc and ring finger 4	AB016984	-19.46	0	-2.99
104604_at	Zscan12	zinc finger and SCAN domain containing 12	U62908	5.81	0.001	0.67
