# Supplementary material for: Novel Insights into the Downstream Pathways and Targets Controlled by Transcription Factors CREM in the Testis
Source: PLoS One. 2012 Feb 22;7(2):e31798. doi: 10.1371/journal.pone.0031798 (PMC3285179; doi:10.1371/journal.pone.0031798)
Supplement: Table S4 — A list of genes found in the cross-section between DE genes from Kosir et al. and genes bound by CREM in testis from Martianov et al. (XLS) [file pone.0031798.s009.xls]

## Sheet: Table S4
Table S4: A list of genes found in the cross-section between DE genes from Kosir et al. and genes bound by CREM in testis from Martianov et al.
Probe	Symbol	Description	GenBank	t-statistic	p-value	Fold Change
10520277	Galntl5	UDP-N-acetyl-alpha-D-galactosamine:polypeptide N-acetylgalactosaminyltransferase-like 5	NM_026449	-21.21	0	-6.03
10496971	Asb17	ankyrin repeat and SOCS box-containing 17	NM_025758	-23.84	0	-5.83
10516502	Hmgb4	high-mobility group box 4	NM_027036	-19.17	0	-5.78
10435321	Ropn1	ropporin, rhophilin associated protein 1	NM_030744	-25.55	0	-5.73
10531894	1700016H13Rik	RIKEN cDNA 1700016H13 gene	BC049644	-21.9	0	-5.7
10347992	Spata3	spermatogenesis associated 3	NM_027300	-22.49	0	-5.59
10437684	Prm1	protamine 1	NM_013637	-18.56	0	-5.53
10414047	Antxrl	anthrax toxin receptor-like	NM_172808	-46.82	0	-5.51
10437673	Tnp2	transition protein 2	NM_013694	-15.05	0	-5.46
10476737	1700010M22Rik	RIKEN cDNA 1700010M22 gene	NM_025490	-21.95	0	-5.39
10378078	Fbxo39	F-box protein 39	NM_001099688	-37.58	0	-5.39
10516101	Oxct2a	3-oxoacid CoA transferase 2A	NM_022033	-20.7	0	-5.32
10380474	Hils1	histone H1-like protein in spermatids 1	NM_018792	-32.24	0	-5.24
10519048	Actrt2	actin-related protein T2	NM_028513	-39.16	0	-5.22
10359225	1700057K13Rik	RIKEN cDNA 1700057K13 gene	BC099580	-35.17	0	-5.15
10414333	Samd4	sterile alpha motif domain containing 4	NM_001037221	-26.64	0	-5.14
10376938	Cdrt4	CMT1A duplicated region transcript 4	NM_025496	-19.77	0	-5.12
10577179	1700029H14Rik	RIKEN cDNA 1700029H14 gene	NM_025601	-24.11	0	-5.1
10440985	4930563D23Rik	RIKEN cDNA 4930563D23 gene	NM_029252	-30.69	0	-5.1
10499981	Oaz3	ornithine decarboxylase antizyme 3	NM_016901	-13.2	0	-5.04
10541301	Tuba8	tubulin, alpha 8	NM_017379	-16.72	0	-4.99
10559657	Fam71e2	family with sequence similarity 71, member E2	NM_172895	-33.11	0	-4.93
10544689	4921507P07Rik	RIKEN cDNA 4921507P07 gene	BC055110	-30.61	0	-4.92
10495097	Adora3	adenosine A3 receptor	NM_027025	-41.07	0	-4.91
10402473	Clmn	calmin	NM_053155	-20.42	0	-4.91
10513715	1700018C11Rik	RIKEN cDNA 1700018C11 gene	BC048618	-24.84	0	-4.9
10463209	4933411K16Rik	RIKEN cDNA 4933411K16 gene	NM_025752	-17.34	0	-4.88
10382523	4933422H20Rik	RIKEN cDNA 4933422H20 gene	BC147608	-35.44	0	-4.87
10355511	Tnp1	transition protein 1	NM_009407	-13.14	0	-4.86
10387651	4933402P03Rik	RIKEN cDNA 4933402P03 gene	BC137961	-29.55	0	-4.79
10445743	1700067P10Rik	RIKEN cDNA 1700067P10 gene	NM_026625	-30.55	0	-4.78
10489349	Gtsf1l	gametocyte specific factor 1-like	NM_026630	-24.59	0	-4.78
10588538	Iqcf1	IQ motif containing F1	NM_028843	-40.36	0	-4.78
10389835	Kif2b	kinesin family member 2B	NM_028547	-34.77	0	-4.73
10501802	Tmem56	transmembrane protein 56	NM_178936	-17.63	0	-4.68
10501117	Ubl4b	ubiquitin-like 4B	NM_026261	-31.37	0	-4.57
10519414	4932412H11Rik	RIKEN cDNA 4932412H11 gene	NM_172879	-34.82	0	-4.55
10478994	1700029J11Rik	RIKEN cDNA 1700029J11 gene	BC137932	-34.42	0	-4.52
10396767	Fam71d	family with sequence similarity 71, member D	BC051149	-40.06	0	-4.48
10381770	4933407P14Rik	RIKEN cDNA 4933407P14 gene	NM_199019	-32.86	0	-4.45
10571657	Acsl1	acyl-CoA synthetase long-chain family member 1	NM_007981	-11.57	0	-4.33
10506388	Tctex1d1	Tctex1 domain containing 1	NM_026100	-33.45	0	-4.33
10455714	1700034E13Rik	RIKEN cDNA 1700034E13 gene	BC048563	-21.26	0	-4.32
10504456	Ccin	calicin	NM_001002787	-24	0	-4.32
10432135	H1fnt	H1 histone family, member N, testis-specific	NM_027304	-33.87	0	-4.31
10511939	Spaca1	sperm acrosome associated 1	NM_026293	-28.08	0	-4.29
10402608	1700001K19Rik	RIKEN cDNA 1700001K19 gene	BC048462	-28.44	0	-4.25
10391863	4933400C05Rik	RIKEN cDNA 4933400C05 gene	BC117072	-42.85	0	-4.25
10539465	Ankrd53	ankyrin repeat domain 53	NM_029245	-37.04	0	-4.23
10476653	Banf2	barrier to autointegration factor 2	NM_207275	-36.8	0	-4.22
10589087	Prkar2a	protein kinase, cAMP dependent regulatory, type II alpha	NM_008924	-21.98	0	-4.21
10361089	Fam71a	family with sequence similarity 71, member A	NM_001109759	-27.19	0	-4.19
10570168	1700018L24Rik	RIKEN cDNA 1700018L24 gene	BC049746	-21.02	0	-4.15
10434124	Tssk2	testis-specific serine kinase 2	NM_009436	-32.32	0	-4.15
10541998	Akap3	A kinase (PRKA) anchor protein 3	NM_009650	-29.71	0	-4.07
10514195	Fam154a	family with sequence similarity 154, member A	NM_001081096	-37.69	0	-3.94
10492113	A730037C10Rik	RIKEN cDNA A730037C10 gene	NM_177203	-32.94	0	-3.92
10510022	Tmem82	transmembrane protein 82	NM_145987	-32.84	0	-3.87
10495042	Ppm1j	protein phosphatase 1J	NM_027982	-32.82	0	-3.77
10389701	Akap1	A kinase (PRKA) anchor protein 1	NM_009648	-28.36	0	-3.75
10552689	Fam71e1	family with sequence similarity 71, member E1	NM_028169	-31.21	0	-3.69
10542842	Ccdc91	coiled-coil domain containing 91	NM_025911	-32	0	-3.66
10533594	Morn3	MORN repeat containing 3	NM_029112	-41.84	0	-3.65
10481499	1700001O22Rik	RIKEN cDNA 1700001O22 gene	BC023044	-27.16	0	-3.61
10516529	Adc	arginine decarboxylase	NM_172875	-22.14	0	-3.57
10380566	Phospho1	phosphatase, orphan 1	NM_153104	-12.57	0	-3.56
10481092	Agpat2	1-acylglycerol-3-phosphate O-acyltransferase 2 (lysophosphatidic acid acyltransferase, beta)	NM_026212	-9.65	0	-3.53
10572251	Tssk6	testis-specific serine kinase 6	NM_032004	-28.14	0	-3.53
10437646	Tekt5	tektin 5	NM_001099275	-24.45	0	-3.43
10405811	Habp4	hyaluronic acid binding protein 4	NM_019986	-21.95	0	-3.4
10425741	Wbp2nl	WBP2 N-terminal like	NM_029066	-42.27	0	-3.39
10514842	Gm1027	predicted gene 1027	NM_001126487	-30.04	0	-3.38
10469129	4930412O13Rik	RIKEN cDNA 4930412O13 gene	NR_024257	-27.91	0	-3.37
10393569	RP23-394O9.3	differential display clone 8	NM_021440	-33.31	0	-3.37
10583759	Ccdc159	coiled-coil domain containing 159	NM_025977	-27.1	0	-3.35
10558508	Pwwp2b	PWWP domain containing 2B	NM_001098636	-22.91	0	-3.35
10387723	2810408A11Rik	RIKEN cDNA 2810408A11 gene	BC069874	-21.37	0	-3.17
10461078	Atl3	atlastin GTPase 3	NM_146091	-19.64	0	-3.08
10369867	Tfam	transcription factor A, mitochondrial	NM_009360	-17.63	0	-3.01
10579691	Calr3	calreticulin 3	NM_029782	-29.85	0	-3
10565775	Dgat2	diacylglycerol O-acyltransferase 2	NM_026384	-6.76	0	-2.99
10499062	Fhdc1	FH2 domain containing 1	NM_001033301	-21.66	0	-2.97
10409445	Pfn3	profilin 3	NM_029303	-26.57	0	-2.97
10378765	Dbil5	diazepam binding inhibitor-like 5	NM_021294	-27.32	0	-2.91
10554814	Prss23	protease, serine, 23	NM_029614	-23.47	0	-2.91
10585484	Chrna5	cholinergic receptor, nicotinic, alpha polypeptide 5	NM_176844	-19.97	0	-2.88
10395978	Gm527	predicted gene 527	BC099503	-17.88	0	-2.88
10477551	1700003F12Rik	RIKEN cDNA 1700003F12 gene	DQ080431	-23.61	0	-2.85
10450484	Aif1	allograft inflammatory factor 1	NM_019467	-19.68	0	-2.81
10595863	Trim42	tripartite motif-containing 42	NM_030219	-35.35	0	-2.8
10455721	Sncaip	synuclein, alpha interacting protein (synphilin)	NM_026408	-29.43	0	-2.77
10404578	Cdyl	chromodomain protein, Y chromosome-like	NM_009881	-20.86	0	-2.72
10501629	Cdc14a	CDC14 cell division cycle 14 homolog A (S. cerevisiae)	NM_001080818	-11.44	0	-2.71
10548817	Plbd1	phospholipase B domain containing 1	NM_025806	-9.34	0	-2.71
10406254	Ell2	elongation factor RNA polymerase II 2	NM_138953	-13.55	0	-2.7
10369735	Herc4	hect domain and RLD 4	NM_026101	-28.82	0	-2.68
10534384	Wbscr28	Williams-Beuren syndrome chromosome region 28 (human)	NM_029681	-26.63	0	-2.68
10348074	1700019O17Rik	RIKEN cDNA 1700019O17 gene	BC100497	-21.35	0	-2.66
10592251	Pknox2	Pbx/knotted 1 homeobox 2	NM_001029838	-24.74	0	-2.65
10510725	Chd5	chromodomain helicase DNA binding protein 5	NM_001081376	-18.21	0	-2.63
10523758	Lrrc8b	leucine rich repeat containing 8 family, member B	NM_001033550	-12.27	0	-2.63
10477831	4921517L17Rik	RIKEN cDNA 4921517L17 gene	BC140978	-23.89	0	-2.61
10522445	Spata18	spermatogenesis associated 18	NM_178387	-25.47	0	-2.6
10523547	Agpat9	1-acylglycerol-3-phosphate O-acyltransferase 9	NM_172715	-8.46	0	-2.58
10561031	Lipe	lipase, hormone sensitive	NM_010719	-8.06	0	-2.54
10390498	1700001P01Rik	RIKEN cDNA 1700001P01 gene	NM_028156	-21.03	0	-2.52
10389130	Unc45b	unc-45 homolog B (C. elegans)	NM_178680	-21.14	0	-2.51
10436561	Usp25	ubiquitin specific peptidase 25	NM_013918	-11.23	0	-2.48
10389062	1700071K01Rik	RIKEN cDNA 1700071K01 gene	BC139179	-22.04	0	-2.46
10576883	Shcbp1	Shc SH2-domain binding protein 1	NM_011369	-14.63	0	-2.45
10398665	Tnfaip2	tumor necrosis factor, alpha-induced protein 2	NM_009396	-15.7	0	-2.44
10562360	Gpi1	glucose phosphate isomerase 1	NM_008155	-16.4	0	-2.43
10381962	Ace	angiotensin I converting enzyme (peptidyl-dipeptidase A) 1	NM_207624	-14.25	0	-2.42
10355806	Tuba4a	tubulin, alpha 4A	NM_009447	-13.39	0	-2.42
10409790	4932411G14Rik	RIKEN cDNA 4932411G14 gene	NM_177711	-21.29	0	-2.39
10372988	Slc16a7	solute carrier family 16 (monocarboxylic acid transporters), member 7	NM_011391	-11.1	0	-2.39
10366597	Grip1	glutamate receptor interacting protein 1	NM_028736	-27.13	0	-2.38
10467216	Cpeb3	cytoplasmic polyadenylation element binding protein 3	NM_198300	-19.59	0	-2.37
10497276	Fabp12	fatty acid binding protein 12	NM_029310	-21.86	0	-2.37
10352448	Dusp10	dual specificity phosphatase 10	NM_022019	-18.97	0	-2.35
10421172	Slc25a37	solute carrier family 25, member 37	NM_026331	-12.42	0	-2.35
10364824	Csnk1g2	casein kinase 1, gamma 2	NM_134002	-20.21	0	-2.33
10350478	Glrx2	glutaredoxin 2 (thioltransferase)	NM_001038592	-24.79	0	-2.32
10533659	Clip1	CAP-GLY domain containing linker protein 1	NM_019765	-10.58	0	-2.26
10365833	Usp44	ubiquitin specific peptidase 44	NM_183199	-21.53	0	-2.25
10437804	Pla2g10	phospholipase A2, group X	NM_011987	-20.07	0	-2.21
10452248	Slc25a41	solute carrier family 25, member 41	NM_175333	-19.36	0	-2.21
10487879	Rnf24	ring finger protein 24	NM_178607	-22.95	0	-2.19
10468816	2700078E11Rik	RIKEN cDNA 2700078E11 gene	BC026363	-12.1	0	-2.18
10487021	Slc30a4	solute carrier family 30 (zinc transporter), member 4	NM_011774	-9.71	0	-2.17
10383767	Osbp2	oxysterol binding protein 2	NM_152818	-19.07	0	-2.15
10515495	Klf17	Kruppel-like factor 17	NM_029416	-22.54	0	-2.13
10348670	Rnpepl1	arginyl aminopeptidase (aminopeptidase B)-like 1	NM_181405	-13.72	0	-2.13
10353669	4931408C20Rik	RIKEN cDNA 4931408C20 gene	NM_001033764	-15.91	0	-2.12
10467091	Atad1	ATPase family, AAA domain containing 1	NM_026487	-8.62	0	-2.12
10364784	Reep6	receptor accessory protein 6	NM_139292	-5.66	0	-2.12
10543067	Asns	asparagine synthetase	NM_012055	-3.78	0.001	-2.1
10430748	Rangap1	RAN GTPase activating protein 1	NM_011241	-17.94	0	-2.1
10516894	Rcc1	regulator of chromosome condensation 1	NM_133878	-19.37	0	-2.09
10371607	Dram1	DNA-damage regulated autophagy modulator 1	NM_027878	-9.11	0	-2.05
10431170	5031439G07Rik	RIKEN cDNA 5031439G07 gene	NM_001033273	-12.89	0	-2.04
10540075	Hdac11	histone deacetylase 11	NM_144919	-13.62	0	-2.04
10401950	1700019M22Rik	RIKEN cDNA 1700019M22 gene	NM_027076	-14.69	0	-2.03
10415649	Zdhhc20	zinc finger, DHHC domain containing 20	NM_029492	-18.07	0	-2.03
10444605	Vars	valyl-tRNA synthetase	NM_011690	-16.32	0	-2.01
10579799	Tmem184c	transmembrane protein 184C	NM_145599	-6.27	0	-1.98
10344624	Lypla1	lysophospholipase 1	NM_008866	-10.92	0	-1.97
10468789	Pdzd8	PDZ domain containing 8	NM_001033222	-14.89	0	-1.97
10452082	Znrf4	zinc and ring finger 4	NM_011483	-16.78	0	-1.97
10361799	Adat2	adenosine deaminase, tRNA-specific 2, TAD2 homolog (S. cerevisiae)	NM_025748	-9.26	0	-1.96
10389674	Dynll2	dynein light chain LC8-type 2	NM_026556	-19.63	0	-1.96
10527229	2810453I06Rik	RIKEN cDNA 2810453I06 gene	NM_026050	-10.47	0	-1.95
10556613	4930583K01Rik	RIKEN cDNA 4930583K01 gene	NR_027879	-19.53	0	-1.92
10423333	Fam134b	family with sequence similarity 134, member B	BC019494	-8.8	0	-1.92
10454735	Fam53c	family with sequence similarity 53, member C	BC057111	-18.51	0	-1.92
10412624	Pxk	PX domain containing serine/threonine kinase	NM_178279	-15.74	0	-1.92
10347796	Rhbdd1	rhomboid domain containing 1	NM_029777	-18.08	0	-1.92
10391103	Jup	junction plakoglobin	NM_010593	-13.44	0	-1.88
10350977	4930523C07Rik	RIKEN cDNA 4930523C07 gene	NM_001162896	-16.46	0	-1.87
10415714	Fam123a	family with sequence similarity 123, member A	BC056350	-21.06	0	-1.87
10591869	Herpud2	HERPUD family member 2	NM_020586	-18.4	0	-1.85
10477791	Spag4	sperm associated antigen 4	NM_139151	-17.42	0	-1.85
10370818	Mex3d	mex3 homolog D (C. elegans)	NM_198615	-18.85	0	-1.84
10357488	Cd55	CD55 antigen	NM_010016	-7.3	0	-1.83
10372745	Dyrk2	dual-specificity tyrosine-(Y)-phosphorylation regulated kinase 2	NM_001014390	-12.94	0	-1.83
10355532	Tns1	tensin 1	NM_027884	-16.72	0	-1.83
10429430	Gm628	predicted gene 628	BC150895	-17.92	0	-1.82
10574087	Herpud1	homocysteine-inducible, endoplasmic reticulum stress-inducible, ubiquitin-like domain member 1	NM_022331	-12.17	0	-1.82
10450372	Hspa1l	heat shock protein 1-like	NM_013558	-9.19	0	-1.81
10411156	Scamp1	secretory carrier membrane protein 1	NM_029153	-11.11	0	-1.81
10555550	Clpb	ClpB caseinolytic peptidase B homolog (E. coli)	NM_009191	-12.43	0	-1.8
10574427	Impdh2	inosine 5'-phosphate dehydrogenase 2	NM_011830	-7.51	0	-1.8
10520544	Mapre3	microtubule-associated protein, RP/EB family, member 3	NM_133350	-16.09	0	-1.8
10447480	Nrxn1	neurexin I	NM_020252	-13.45	0	-1.78
10515431	Kif2c	kinesin family member 2C	NM_134471	-17.41	0	-1.77
10553031	Izumo1	izumo sperm-egg fusion 1	NM_001018013	-15.09	0	-1.75
10515242	Nsun4	NOL1/NOP2/Sun domain family, member 4	NM_028142	-19.39	0	-1.75
10443527	Pim1	proviral integration site 1	NM_008842	-11.78	0	-1.75
10489912	Tmem189	transmembrane protein 189	NM_145538	-7.35	0	-1.75
10368083	Ccdc28a	coiled-coil domain containing 28A	NM_144820	-15.66	0	-1.74
10418991	Gcap14	granule cell antiserum positive 14	NM_027045	-7.45	0	-1.73
10397966	Otub2	OTU domain, ubiquitin aldehyde binding 2	NM_026580	-14.59	0	-1.72
10495285	Sort1	sortilin 1	NM_019972	-8.97	0	-1.72
10457205	Crem	cAMP responsive element modulator	NM_001110856	-10.43	0	-1.71
10448424	Pdpk1	3-phosphoinositide dependent protein kinase-1	NM_011062	-13.08	0	-1.71
10463645	Sufu	suppressor of fused homolog (Drosophila)	NM_015752	-16.03	0	-1.71
10503845	Ube2j1	ubiquitin-conjugating enzyme E2, J1	NM_019586	-21.23	0	-1.7
10595793	Atp1b3	ATPase, Na+/K+ transporting, beta 3 polypeptide	NM_007502	-21.95	0	-1.69
10350247	Kif21b	kinesin family member 21B	NM_001039472	-15.13	0	-1.69
10573451	Syce2	synaptonemal complex central element protein 2	NM_027954	-14.02	0	-1.68
10548769	Gsg1	germ cell-specific gene 1	NM_010352	-18.6	0	-1.67
10396358	Ppm1a	protein phosphatase 1A, magnesium dependent, alpha isoform	NM_008910	-15.44	0	-1.64
10518484	Fbxo44	F-box protein 44	NM_173401	-8.65	0	-1.63
10354521	Inpp1	inositol polyphosphate-1-phosphatase	NM_008384	-16.81	0	-1.63
10460461	Rbm4b	RNA binding motif protein 4B	NM_025717	-21.7	0	-1.63
10420413	Lats2	large tumor suppressor 2	NM_015771	-16.8	0	-1.61
10427035	Nr4a1	nuclear receptor subfamily 4, group A, member 1	NM_010444	-4.92	0	-1.61
10579969	Zfp330	zinc finger protein 330	NM_145600	-7.84	0	-1.6
10589960	Gadl1	glutamate decarboxylase-like 1	NM_028638	-14.84	0	-1.58
10429859	Oplah	5-oxoprolinase (ATP-hydrolysing)	NM_153122	-6.96	0	-1.58
10449386	D17Wsu92e	DNA segment, Chr 17, Wayne State University 92, expressed	NM_001033279	-14.6	0	-1.57
10409352	Rnf44	ring finger protein 44	NR_027395	-18.39	0	-1.57
10390542	Cacnb1	calcium channel, voltage-dependent, beta 1 subunit	NM_031173	-12.7	0	-1.56
10532711	Cmklr1	chemokine-like receptor 1	NM_008153	-6.76	0	-1.56
10543120	Ica1	islet cell autoantigen 1	NM_010492	-8.41	0	-1.56
10494769	Trim45	tripartite motif-containing 45	NM_194343	-14.1	0	-1.55
10462330	Ppapdc2	phosphatidic acid phosphatase type 2 domain containing 2	NM_028922	-14.96	0	-1.54
10393166	St6galnac2	ST6 (alpha-N-acetyl-neuraminyl-2,3-beta-galactosyl-1,3)-N-acetylgalactosaminide alpha-2,6-sialyltransferase 2	NM_009180	-9.66	0	-1.54
10420472	1700129C05Rik	RIKEN cDNA 1700129C05 gene	BC049552	-15.11	0	-1.53
10590452	Abhd5	abhydrolase domain containing 5	NM_026179	-8.45	0	-1.53
10380761	Socs7	suppressor of cytokine signaling 7	NM_138657	-17.51	0	-1.53
10433219	Nat15	N-acetyltransferase 15 (GCN5-related, putative)	NM_029090	-15.35	0	-1.52
10554269	Abhd2	abhydrolase domain containing 2	NM_018811	-6.84	0	-1.51
10527920	Cyp51	cytochrome P450, family 51	NM_020010	-7.24	0	-1.51
10588696	Nat6	N-acetyltransferase 6	NM_019750	-10.31	0	-1.51
10446402	Ppp4r1	protein phosphatase 4, regulatory subunit 1	NM_146081	-20.72	0	-1.51
10479765	Suv39h2	suppressor of variegation 3-9 homolog 2 (Drosophila)	NM_022724	-10.83	0	-1.51
10354220	Mfsd9	major facilitator superfamily domain containing 9	NM_172499	-17.86	0	-1.5
10526101	4930579G22Rik	RIKEN cDNA 4930579G22 gene	NM_026916	-11.62	0	-1.49
10454851	Cxxc5	CXXC finger 5	NM_133687	-14.06	0	-1.47
10434481	Eif4g1	eukaryotic translation initiation factor 4, gamma 1	NM_145941	-23.38	0	-1.46
10477090	Tbc1d20	TBC1 domain family, member 20	NM_024196	-10.38	0	-1.46
10429657	Eef1d	eukaryotic translation elongation factor 1 delta (guanine nucleotide exchange protein)	NM_029663	-11.63	0	-1.45
10379060	Proca1	protein interacting with cyclin A1	NM_001045516	-9.46	0	-1.45
10447190	Plekhh2	pleckstrin homology domain containing, family H (with MyTH4 domain) member 2	NM_177606	-15.91	0	-1.44
10367337	Rnf41	ring finger protein 41	NM_026259	-15.64	0	-1.44
10506004	Hook1	hook homolog 1 (Drosophila)	NM_030014	-5.02	0	-1.43
10452648	Emilin2	elastin microfibril interfacer 2	NM_145158	-9.44	0	-1.42
10500813	Hipk1	homeodomain interacting protein kinase 1	NM_010432	-9.71	0	-1.41
10558773	B4galnt4	beta-1,4-N-acetyl-galactosaminyl transferase 4	NM_177897	-8.3	0	-1.4
10346298	Coq10b	coenzyme Q10 homolog B (S. cerevisiae)	NM_001039710	-9.02	0	-1.4
10577604	Agpat6	1-acylglycerol-3-phosphate O-acyltransferase 6 (lysophosphatidic acid acyltransferase, zeta)	NM_018743	-8.18	0	-1.39
10572616	Dda1	DET1 and DDB1 associated 1	NM_025600	-9.54	0	-1.39
10488589	Fam110a	family with sequence similarity 110, member A	NM_028666	-9.41	0	-1.39
10427063	1700011A15Rik	RIKEN cDNA 1700011A15 gene	BC048463	-15.17	0	-1.38
10371616	Chpt1	choline phosphotransferase 1	NM_144807	-3.78	0.001	-1.38
10361104	Ppp2r5a	protein phosphatase 2, regulatory subunit B (B56), alpha isoform	NM_144880	-6	0	-1.38
10578109	Ubxn8	UBX domain protein 8	NM_178648	-13.05	0	-1.38
10508805	Wasf2	WAS protein family, member 2	NM_153423	-12.49	0	-1.38
10440513	Cyyr1	cysteine and tyrosine-rich protein 1	NM_144853	-7.85	0	-1.37
10438232	Dgcr2	DiGeorge syndrome critical region gene 2	NM_010048	-10.89	0	-1.37
10417829	Dnajc9	DnaJ (Hsp40) homolog, subfamily C, member 9	NM_134081	-11.49	0	-1.37
10410287	Zfp458	zinc finger protein 458	NM_001001152	-6.84	0	-1.37
10585932	Pkm2	pyruvate kinase, muscle	NM_011099	-9.3	0	-1.35
10417794	1810063B07Rik	RIKEN cDNA 1810063B07 gene	NM_026209	-12.47	0	-1.34
10345580	Inpp4a	inositol polyphosphate-4-phosphatase, type I	NM_030266	-11.71	0	-1.34
10536563	Cftr	cystic fibrosis transmembrane conductance regulator homolog	NM_021050	-9.95	0	-1.33
10517116	Rps6ka1	ribosomal protein S6 kinase polypeptide 1	NM_009097	-8.91	0	-1.33
10538640	Abcg2	ATP-binding cassette, sub-family G (WHITE), member 2	NM_011920	-11.99	0	-1.32
10398920	BC022687	cDNA sequence BC022687	BC090976	-9.61	0	-1.31
10502257	Gstcd	glutathione S-transferase, C-terminal domain containing	NM_026231	-12.77	0	-1.31
10561461	Samd4b	sterile alpha motif domain containing 4B	NM_175021	-12.36	0	-1.31
10522149	Ube2k	ubiquitin-conjugating enzyme E2K (UBC1 homolog, yeast)	NM_016786	-17.82	0	-1.31
10440578	Rnf160	ring finger protein 160	NM_001081068	-11.72	0	-1.3
10363676	Ctnna3	catenin (cadherin associated protein), alpha 3	NM_177612	-12.49	0	-1.28
10353533	Smap1	stromal membrane-associated protein 1	NM_028534	-9.9	0	-1.28
10583676	Carm1	coactivator-associated arginine methyltransferase 1	NM_021531	-10.15	0	-1.27
10391348	Fam134c	family with sequence similarity 134, member C	BC016089	-11.38	0	-1.27
10417070	Ipo5	importin 5	NM_023579	-12.15	0	-1.27
10509246	Luzp1	leucine zipper protein 1	NM_024452	-7.39	0	-1.27
10580537	Aktip	thymoma viral proto-oncogene 1 interacting protein	NM_010241	-14.48	0	-1.26
10391513	Dusp3	dual specificity phosphatase 3 (vaccinia virus phosphatase VH1-related)	NM_028207	-9.78	0	-1.26
10607619	Cdkl5	cyclin-dependent kinase-like 5	NM_001024624	-4.76	0	-1.25
10550400	Pnmal2	PNMA-like 2	NM_001099636	-5.73	0	-1.25
10420479	Gm5142	predicted gene 5142	NM_001004158	-12.33	0	-1.24
10587871	Paqr9	progestin and adipoQ receptor family member IX	NM_198414	-2.82	0.008	-1.24
10422512	A2ld1	AIG2-like domain 1	NM_145466	-9.43	0	-1.23
10498998	D930015E06Rik	RIKEN cDNA D930015E06 gene	BC062940	-10.82	0	-1.22
10364293	Ube2g2	ubiquitin-conjugating enzyme E2G 2	NM_019803	-8.31	0	-1.22
10535866	Ubl3	ubiquitin-like 3	NM_011908	-11.5	0	-1.21
10349559	Yod1	YOD1 OTU deubiquitinating enzyme 1 homologue (S. cerevisiae)	NM_178691	-8.03	0	-1.21
10497617	Arpm1	actin related protein M1	NM_029690	-10.88	0	-1.19
10360454	Opn3	opsin 3	NM_010098	-6.92	0	-1.19
10492590	Ppm1l	protein phosphatase 1 (formerly 2C)-like	NM_178726	-10.95	0	-1.19
10582477	Spata2L	spermatogenesis associated 2-like	NM_030176	-8.94	0	-1.19
10594988	Mapk6	mitogen-activated protein kinase 6	NM_015806	-10	0	-1.18
10561673	Spred3	sprouty-related, EVH1 domain containing 3	NM_182927	-11.31	0	-1.18
10433977	Tmem191c	transmembrane protein 191C	NM_177473	-13.99	0	-1.18
10456400	Tubb6	tubulin, beta 6	NM_026473	-8.38	0	-1.18
10447521	Tfb1m	transcription factor B1, mitochondrial	NM_146074	-9.99	0	-1.17
10536353	Dlx6	distal-less homeobox 6	NM_010057	-12.59	0	-1.16
10504562	Exosc3	exosome component 3	NM_025513	-10.39	0	-1.16
10560856	Irgc1	immunity-related GTPase family, cinema 1	NM_199013	-9.83	0	-1.16
10506360	Sgip1	SH3-domain GRB2-like (endophilin) interacting protein 1	NM_144906	-8.47	0	-1.16
10353754	Zfp451	zinc finger protein 451	NM_133817	-5.18	0	-1.16
10522702	1700023E05Rik	RIKEN cDNA 1700023E05 gene	BC053422	-7.83	0	-1.15
10558297	2700050L05Rik	RIKEN cDNA 2700050L05 gene	BC072596	-5.68	0	-1.15
10511368	Impad1	inositol monophosphatase domain containing 1	NM_177730	-6.11	0	-1.14
10505779	Acer2	alkaline ceramidase 2	NM_139306	-9.77	0	-1.13
10375234	Nudcd2	NudC domain containing 2	NM_026023	-5.64	0	-1.12
10449284	Dusp1	dual specificity phosphatase 1	NM_013642	-4.85	0	-1.11
10442914	0610011F06Rik	RIKEN cDNA 0610011F06 gene	NM_026686	-8.26	0	-1.1
10483770	Lnp	limb and neural patterns	NM_001110209	-4.16	0	-1.1
10495993	Elovl6	ELOVL family member 6, elongation of long chain fatty acids (yeast)	NM_130450	-3.26	0.002	-1.09
10364702	Midn	midnolin	NM_021565	-8.01	0	-1.09
10484927	Slc39a13	solute carrier family 39 (metal ion transporter), member 13	NM_026721	-11.24	0	-1.09
10431311	Ttll8	tubulin tyrosine ligase-like family, member 8	NM_172818	-8.19	0	-1.09
10413229	Anxa11	annexin A11	NM_013469	-8.99	0	-1.08
10407192	Slc38a9	solute carrier family 38, member 9	NM_178746	-8.14	0	-1.08
10535739	Usp12	ubiquitin specific peptidase 12	NM_011669	-7.56	0	-1.08
10419596	Zfp219	zinc finger protein 219	NM_027248	-10.29	0	-1.08
10601705	Cenpi	centromere protein I	NM_145924	-9.21	0	-1.07
10601673	Cstf2	cleavage stimulation factor, 3' pre-RNA subunit 2	NM_133196	-12.97	0	-1.07
10470736	Gm13547	predicted gene 13547	NM_001034887	-8.41	0	-1.07
10490955	Mtfr1	mitochondrial fission regulator 1	NM_026182	-8.51	0	-1.07
10454202	Rnf138	ring finger protein 138	NM_207623	-6.12	0	-1.07
10507479	Tmem53	transmembrane protein 53	NM_026837	-6.68	0	-1.07
10488944	Uqcc	ubiquinol-cytochrome c reductase complex chaperone, CBP3 homolog (yeast)	NR_024487	-8.5	0	-1.06
10546249	Ccdc37	coiled-coil domain containing 37	BC047211	-10.67	0	-1.05
10509526	Kif17	kinesin family member 17	NM_010623	-7.47	0	-1.05
10568374	9130023H24Rik	RIKEN cDNA 9130023H24 gene	NM_177001	-7.96	0	-1.04
10377541	Lsmd1	LSM domain containing 1	NM_030083	-7.25	0	-1.04
10441680	Pde10a	phosphodiesterase 10A	NM_011866	-10.37	0	-1.04
10598839	Rp2h	retinitis pigmentosa 2 homolog (human)	NM_133669	-3.68	0.001	-1.04
10416777	Klf5	Kruppel-like factor 5	NM_009769	-12.95	0	-1.03
10433691	Ntan1	N-terminal Asn amidase	NM_010946	-7.9	0	-1.03
10400515	Sec23a	SEC23A (S. cerevisiae)	NM_009147	-6.88	0	-1.03
10398996	Crip2	cysteine rich protein 2	NM_024223	-5.45	0	-1.02
10388352	Sgsm2	small G protein signaling modulator 2	NM_197943	-9.77	0	-1.02
10396919	4933426M11Rik	RIKEN cDNA 4933426M11 gene	BC040401	-9.72	0	-1.01
10512136	Bag1	BCL2-associated athanogene 1	NM_009736	-9.2	0	-1.01
10443589	Zfand3	zinc finger, AN1-type domain 3	NM_148926	-7.56	0	-1.01
10576354	Afg3l1	AFG3(ATPase family gene 3)-like 1 (yeast)	NM_054070	-10.19	0	-0.99
10365132	Nfic	nuclear factor I/C	NM_008688	-11.5	0	-0.99
10469505	Commd3	COMM domain containing 3	NM_147778	-13.18	0	-0.98
10542200	Gabarapl1	gamma-aminobutyric acid (GABA) A receptor-associated protein-like 1	NM_020590	-7.39	0	-0.98
10421029	Cdca2	cell division cycle associated 2	NM_175384	-12.65	0	-0.97
10573691	Gm10638	predicted gene 10638	NR_027829	-9.66	0	-0.97
10582586	1700054N08Rik	RIKEN cDNA 1700054N08 gene	BC036300	-9.63	0	-0.96
10480432	Mastl	microtubule associated serine/threonine kinase-like	NM_025979	-8.68	0	-0.95
10514255	Mllt3	myeloid/lymphoid or mixed-lineage leukemia (trithorax homolog, Drosophila); translocated to, 3	NM_027326	-4.62	0	-0.95
10581188	4931428F04Rik	RIKEN cDNA 4931428F04 gene	BC043046	-9.75	0	-0.94
10456566	Mbd2	methyl-CpG binding domain protein 2	NM_010773	-6.27	0	-0.94
10361956	Mtap7	microtubule-associated protein 7	NM_008635	-8.17	0	-0.94
10377372	Slc25a35	solute carrier family 25, member 35	NM_028048	-3.59	0.001	-0.94
10541721	Spsb2	splA/ryanodine receptor domain and SOCS box containing 2	NM_013539	-8.07	0	-0.94
10525374	Pptc7	PTC7 protein phosphatase homolog (S. cerevisiae)	NM_177242	-4.43	0	-0.93
10361135	Slc30a1	solute carrier family 30 (zinc transporter), member 1	NM_009579	-8.4	0	-0.93
10476497	Ankrd5	ankyrin repeat domain 5	NM_175667	-8.06	0	-0.92
10562064	Etv2	ets variant gene 2	NM_007959	-9.47	0	-0.92
10512669	Pax5	paired box gene 5	NM_008782	-12.98	0	-0.92
10572456	Jund	Jun proto-oncogene related gene d	NM_010592	-6.25	0	-0.91
10359851	Uck2	uridine-cytidine kinase 2	NM_030724	-7.14	0	-0.91
10521602	Cpeb2	cytoplasmic polyadenylation element binding protein 2	NM_175937	-3.98	0	-0.9
10556962	Vwa3a	von Willebrand factor A domain containing 3A	NM_177697	-8.94	0	-0.9
10399739	Allc	allantoicase	NM_053156	-9.18	0	-0.89
10505200	Hsdl2	hydroxysteroid dehydrogenase like 2	NM_024255	-5.36	0	-0.89
10397244	Rnf113a2	ring finger protein 113A2	NM_025525	-6.99	0	-0.89
10504891	Tmeff1	transmembrane protein with EGF-like and two follistatin-like domains 1	NM_021436	-6.48	0	-0.89
10402752	2010107E04Rik	RIKEN cDNA 2010107E04 gene	NM_027360	-7.88	0	-0.88
10402659	Ankrd9	ankyrin repeat domain 9	NM_175207	-9.19	0	-0.88
10393544	Cyth1	cytohesin 1	NM_011180	-7.7	0	-0.88
10518372	Miip	migration and invasion inhibitory protein	NM_001025365	-5.05	0	-0.88
10493726	Dennd4b	DENN/MADD domain containing 4B	NM_201407	-11.43	0	-0.87
10461365	Eef1g	eukaryotic translation elongation factor 1 gamma	NM_026007	-5.2	0	-0.87
10381345	Psme3	proteaseome (prosome, macropain) 28 subunit, 3	NM_011192	-11	0	-0.87
10477644	Trp53inp2	transformation related protein 53 inducible nuclear protein 2	NM_178111	-4.51	0	-0.87
10456579	Mex3c	mex3 homolog C (C. elegans)	NM_001039214	-5.29	0	-0.86
10471201	Abl1	c-abl oncogene 1, receptor tyrosine kinase	NM_001112703	-9	0	-0.85
10453604	Bambi	BMP and activin membrane-bound inhibitor, homolog (Xenopus laevis)	NM_026505	-7.59	0	-0.85
10454030	Cabyr	calcium-binding tyrosine-(Y)-phosphorylation regulated (fibrousheathin 2)	NM_027687	-3.97	0	-0.85
10527940	Cdk14	cyclin-dependent kinase 14	NM_011074	-4.83	0	-0.85
10401267	Dcaf5	DDB1 and CUL4 associated factor 5	NM_177267	-11.3	0	-0.85
10446553	Epb4.1l3	erythrocyte protein band 4.1-like 3	NM_013813	-5.54	0	-0.85
10401968	Galc	galactosylceramidase	NM_008079	-9.14	0	-0.85
10445442	Gtpbp2	GTP binding protein 2	NM_019581	-10.74	0	-0.85
10356900	Slco6b1	solute carrier organic anion transporter family, member 6b1	NM_001039475	-7.21	0	-0.85
10421269	Sorbs3	sorbin and SH3 domain containing 3	NM_011366	-5.74	0	-0.85
10407513	Wdr37	WD repeat domain 37	NM_172445	-5.28	0	-0.85
10571312	Dusp4	dual specificity phosphatase 4	NM_176933	-4.65	0	-0.84
10466528	Rfk	riboflavin kinase	NM_019437	-8.78	0	-0.83
10352829	A130010J15Rik	RIKEN cDNA A130010J15 gene	NM_181048	-10	0	-0.82
10449631	Btbd9	BTB (POZ) domain containing 9	NM_027060	-10.44	0	-0.82
10364455	Cdc34	cell division cycle 34 homolog (S. cerevisiae)	NM_177613	-4.46	0	-0.82
10503214	Chd7	chromodomain helicase DNA binding protein 7	NM_001081417	-6.31	0	-0.82
10600341	Emd	emerin	NM_007927	-6.32	0	-0.82
10448700	Gfer	growth factor, erv1 (S. cerevisiae)-like (augmenter of liver regeneration)	NM_023040	-5.61	0	-0.82
10380087	Mtmr4	myotubularin related protein 4	NM_133215	-9.69	0	-0.82
10387180	Ndel1	nuclear distribution gene E-like homolog 1 (A. nidulans)	NM_023668	-8.41	0	-0.82
10431463	Fam116b	family with sequence similarity 116, member B	NM_027081	-8.7	0	-0.81
10569927	Map2k7	mitogen-activated protein kinase kinase 7	NM_001042557	-7.81	0	-0.81
10368490	Rnf146	ring finger protein 146	NM_001110197	-4.89	0	-0.81
10521498	Crmp1	collapsin response mediator protein 1	NM_007765	-4.03	0	-0.79
10445702	Usp49	ubiquitin specific peptidase 49	NM_198421	-6.79	0	-0.79
10510700	Gpr153	G protein-coupled receptor 153	NM_178406	-5.53	0	-0.78
10494069	Tnrc4	trinucleotide repeat containing 4	NM_172434	-3.22	0.003	-0.78
10533729	Vps37b	vacuolar protein sorting 37B (yeast)	NM_177876	-7.19	0	-0.78
10558583	Zfp511	zinc finger protein 511	NM_027201	-7.15	0	-0.78
10500114	Mllt11	myeloid/lymphoid or mixed-lineage leukemia (trithorax homolog, Drosophila); translocated to, 11	NM_019914	-6.13	0	-0.77
10477061	Srxn1	sulfiredoxin 1 homolog (S. cerevisiae)	NM_029688	-6.79	0	-0.77
10366026	Wdr51b	WD repeat domain 51B	NM_027740	-5.92	0	-0.77
10476383	Crls1	cardiolipin synthase 1	NM_001024385	-7.11	0	-0.76
10368101	D10Bwg1379e	DNA segment, Chr 10, Brigham & Women's Genetics 1379 expressed	NM_001033258	-4.26	0	-0.76
10428561	Rad21	RAD21 homolog (S. pombe)	NM_009009	-5.13	0	-0.76
10410332	Zfp58	zinc finger protein 58	NM_001007575	-2.94	0.006	-0.76
10538408	2410066E13Rik	RIKEN cDNA 2410066E13 gene	BC042507	-6.05	0	-0.75
10560491	Klc3	kinesin light chain 3	NM_146182	-7	0	-0.75
10397651	Spata7	spermatogenesis associated 7	NM_178914	-4	0	-0.75
10496796	Ssx2ip	synovial sarcoma, X breakpoint 2 interacting protein	NM_138744	-5.93	0	-0.75
10442932	Tmem8	transmembrane protein 8 (five membrane-spanning domains)	NM_021793	-7.31	0	-0.75
10490053	Zfp217	zinc finger protein 217	NM_001033299	-6.29	0	-0.75
10410099	Cdc14b	CDC14 cell division cycle 14 homolog B (S. cerevisiae)	NM_172587	-5.27	0	-0.74
10572419	Ell	elongation factor RNA polymerase II	NM_007924	-7.18	0	-0.74
10543551	Rbm28	RNA binding motif protein 28	NM_133925	-6.63	0	-0.74
10578574	Stox2	storkhead box 2	NM_175162	-6.25	0	-0.74
10591726	Ecsit	ECSIT homolog (Drosophila)	NM_012029	-4.4	0	-0.73
10487252	Gabpb1	GA repeat binding protein, beta 1	NM_207669	-5.02	0	-0.73
10543524	Gcc1	golgi coiled coil 1	NM_028900	-7.34	0	-0.73
10502816	Gipc2	GIPC PDZ domain containing family, member 2	NM_016867	-6.59	0	-0.72
10479402	1600027N09Rik	RIKEN cDNA 1600027N09 gene	NM_028479	-9.11	0	-0.71
10588752	4921517D21Rik	RIKEN cDNA 4921517D21 gene	BC115773	-6.34	0	-0.71
10405001	Bicd2	bicaudal D homolog 2 (Drosophila)	NM_001039179	-7.2	0	-0.7
10509620	Capzb	capping protein (actin filament) muscle Z-line, beta	NM_001037761	-10.26	0	-0.7
10425240	Micall1	microtubule associated monoxygenase, calponin and LIM domain containing -like 1	NM_177461	-6.98	0	-0.7
10463789	Neurl1a	neuralized homolog 1A (Drosophila)	NM_021360	-6.17	0	-0.7
10415119	Pabpn1	poly(A) binding protein, nuclear 1	NM_019402	-4.23	0	-0.7
10521832	Pi4k2b	phosphatidylinositol 4-kinase type 2 beta	NM_028744	-3.31	0.002	-0.7
10600911	Yipf6	Yip1 domain family, member 6	NM_207633	-3.41	0.002	-0.7
10545372	Atoh8	atonal homolog 8 (Drosophila)	NM_153778	-4.25	0	-0.69
10539983	BC048671	cDNA sequence BC048671	BC048671	-7.61	0	-0.69
10474002	Chrm4	cholinergic receptor, muscarinic 4	NM_007699	-5.93	0	-0.69
10421877	Diap3	diaphanous homolog 3 (Drosophila)	NM_019670	-6.28	0	-0.69
10534316	Eif4h	eukaryotic translation initiation factor 4H	NM_033561	-6.18	0	-0.69
10491848	Larp1b	La ribonucleoprotein domain family, member 1B	BC100361	-3.91	0	-0.69
10365384	Rfx4	regulatory factor X, 4 (influences HLA class II expression)	NM_001024918	-6.69	0	-0.69
10584634	Usp2	ubiquitin specific peptidase 2	NM_198092	-4.36	0	-0.69
10469538	4930426L09Rik	RIKEN cDNA 4930426L09 gene	NR_024323	-4.7	0	-0.68
10418167	Ppif	peptidylprolyl isomerase F (cyclophilin F)	NM_134084	-6.97	0	-0.68
10450206	Rnf5	ring finger protein 5	NM_019403	-6.62	0	-0.68
10482075	Ttll11	tubulin tyrosine ligase-like family, member 11	NM_029774	-6.4	0	-0.68
10508454	Bsdc1	BSD domain containing 1	NM_133889	-8.23	0	-0.67
10346523	Bzw1	basic leucine zipper and W2 domains 1	NM_025824	-2.93	0.006	-0.67
10403842	Elmo1	engulfment and cell motility 1, ced-12 homolog (C. elegans)	NM_080288	-6.89	0	-0.67
10389590	Gdpd1	glycerophosphodiester phosphodiesterase domain containing 1	NM_025638	-4.45	0	-0.67
10409278	Nfil3	nuclear factor, interleukin 3, regulated	NM_017373	-3	0.005	-0.67
10585721	Scamp2	secretory carrier membrane protein 2	NM_022813	-4.39	0	-0.67
10533929	Scarb1	scavenger receptor class B, member 1	NM_016741	-6.39	0	-0.67
10380392	Spata20	spermatogenesis associated 20	AB045721	-4.39	0	-0.67
10507040	Spata6	spermatogenesis associated 6	NM_026470	-5.16	0	-0.67
10550925	Zfp428	zinc finger protein 428	NM_146183	-4.99	0	-0.67
10607718	1700045I19Rik	ring finger protein 138 pseudogene	NR_003640	-4.43	0	-0.66
10515500	B4galt2	UDP-Gal:betaGlcNAc beta 1,4- galactosyltransferase, polypeptide 2	NM_017377	-6.9	0	-0.66
10525887	Bri3bp	Bri3 binding protein	NM_029752	-6.36	0	-0.66
10566097	Nup98	nucleoporin 98	NM_022979	-7	0	-0.66
10376446	Trim17	tripartite motif-containing 17	NM_031172	-5.84	0	-0.66
10482868	Wdsub1	WD repeat, SAM and U-box domain containing 1	NM_028118	-7.07	0	-0.66
10450622	2610110G12Rik	RIKEN cDNA 2610110G12 gene	NM_001142744	-7.13	0	-0.65
10490094	4930470P17Rik	RIKEN cDNA 4930470P17 gene	NR_027825	-5.06	0	-0.65
10561527	Actn4	actinin alpha 4	NM_021895	-8.62	0	-0.65
10515095	Elavl4	ELAV (embryonic lethal, abnormal vision, Drosophila)-like 4 (Hu antigen D)	NM_010488	-3.84	0	-0.65
10520111	Nupl2	nucleoporin like 2	NM_153092	-6.38	0	-0.65
10500295	Plekho1	pleckstrin homology domain containing, family O member 1	NM_023320	-5.23	0	-0.65
10593213	Rbm7	RNA binding motif protein 7	NM_144948	-2.86	0.007	-0.65
10506603	Ssbp3	single-stranded DNA binding protein 3	NM_023672	-9.5	0	-0.65
10567316	Tmc7	transmembrane channel-like gene family 7	NM_172476	-3.81	0.001	-0.65
10503410	Tmem64	transmembrane protein 64	NM_181401	-4.1	0	-0.65
10523853	Aytl1b	acyltransferase like 1B	NM_027599	-5.17	0	-0.64
10482249	Nr6a1	nuclear receptor subfamily 6, group A, member 1	NM_010264	-5.88	0	-0.64
10506893	Nrd1	nardilysin, N-arginine dibasic convertase, NRD convertase 1	NM_146150	-4.42	0	-0.64
10553071	Ntn5	netrin 5	NM_001033356	-6	0	-0.64
10424335	Rnf139	ring finger protein 139	NM_175226	-6.4	0	-0.64
10486595	Ttbk2	tau tubulin kinase 2	NM_001024856	-4.42	0	-0.64
10552966	Tulp2	tubby-like protein 2	NM_001045555	-5.69	0	-0.64
10366683	D930020B18Rik	RIKEN cDNA D930020B18 gene	NM_177335	-8.41	0	-0.63
10463945	Dusp5	dual specificity phosphatase 5	NM_001085390	-6.63	0	-0.63
10346668	Fam117b	family with sequence similarity 117, member B	NM_001037725	-4.73	0	-0.63
10463164	Frat1	frequently rearranged in advanced T-cell lymphomas	NM_008043	-3.52	0.001	-0.63
10532346	P2rx2	purinergic receptor P2X, ligand-gated ion channel, 2	NM_153400	-6.8	0	-0.63
10381574	Rundc3a	RUN domain containing 3A	NM_016759	-3.65	0.001	-0.63
10386518	Atpaf2	ATP synthase mitochondrial F1 complex assembly factor 2	NM_145427	-3.21	0.003	-0.62
10346269	Ccdc150	coiled-coil domain containing 150	NM_030025	-6.14	0	-0.62
10356457	Dnajb3	DnaJ (Hsp40) homolog, subfamily B, member 3	NM_008299	-3.94	0	-0.62
10457836	Nol4	nucleolar protein 4	NM_199024	-6.53	0	-0.62
10416325	Nudt18	nudix (nucleoside diphosphate linked moiety X)-type motif 18	NM_153136	-4.52	0	-0.62
10525885	Ubc	ubiquitin C	BC025894	-5.12	0	-0.62
10434233	Ufd1l	ubiquitin fusion degradation 1 like	NM_011672	-8.35	0	-0.62
10489253	Zhx3	zinc fingers and homeoboxes 3	NM_177263	-5.66	0	-0.62
10530100	Arap2	ArfGAP with RhoGAP domain, ankyrin repeat and PH domain 2	NM_178407	-2.92	0.006	-0.61
10535247	Iqce	IQ motif containing E	NM_028833	-6.12	0	-0.61
10557069	Mettl9	methyltransferase like 9	NM_021554	-7.12	0	-0.61
10578619	Cdkn2aip	CDKN2A interacting protein	NM_172407	-4.28	0	-0.6
10544610	Igf2bp3	insulin-like growth factor 2 mRNA binding protein 3	NM_023670	-7.7	0	-0.6
10497033	Lrriq3	leucine-rich repeats and IQ motif containing 3	NM_028938	-5.08	0	-0.6
10423155	Mtmr12	myotubularin related protein 12	NM_172958	-6.07	0	-0.6
10451303	Ttbk1	tau tubulin kinase 1	NM_001162864	-7.25	0	-0.6
10488959	6430550D23Rik	RIKEN cDNA 6430550D23 gene	NM_001145352	-3.95	0	-0.59
10445688	Ccnd3	cyclin D3	NM_001081636	-3.98	0	-0.59
10500610	Fam46c	family with sequence similarity 46, member C	NM_001142952	-3.92	0	-0.59
10435676	Gsk3b	glycogen synthase kinase 3 beta	NM_019827	-3.12	0.004	-0.59
10431722	Gxylt1	glucoside xylosyltransferase 1	NM_001033275	-3.88	0	-0.59
10492469	Mlf1	myeloid leukemia factor 1	NM_001039543	-3.66	0.001	-0.59
10502446	Pdha2	pyruvate dehydrogenase E1 alpha 2	NM_008811	-4.1	0	-0.59
10496324	Slc39a8	solute carrier family 39 (metal ion transporter), member 8	NM_001135149	-4.16	0	-0.59
10363559	2510003E04Rik	RIKEN cDNA 2510003E04 gene	NM_028197	-5.17	0	-0.58
10410408	Adcy2	adenylate cyclase 2	NM_153534	-6.23	0	-0.58
10567999	Ccdc101	coiled-coil domain containing 101	NM_029339	-4.6	0	-0.58
10597758	Csrnp1	cysteine-serine-rich nuclear protein 1	NM_153287	-4.57	0	-0.58
10551469	Dyrk1b	dual-specificity tyrosine-(Y)-phosphorylation regulated kinase 1b	NM_001037957	-5.2	0	-0.58
10360443	Fh1	fumarate hydratase 1	NM_010209	-4.09	0	-0.58
10588826	Ip6k1	inositol hexaphosphate kinase 1	NM_013785	-4.92	0	-0.58
10385096	Kcnip1	Kv channel-interacting protein 1	NM_027398	-3.17	0.003	-0.58
10427744	Rai14	retinoic acid induced 14	NM_030690	-3.7	0.001	-0.58
10512655	Rnf38	ring finger protein 38	NM_001038993	-4.11	0	-0.58
10380381	Tob1	transducer of ErbB-2.1	NM_009427	-3.64	0.001	-0.58
10569429	Cdkn1c	cyclin-dependent kinase inhibitor 1C (P57)	NM_001161624	-4.24	0	-0.57
10515072	Rnf11	ring finger protein 11	NM_013876	-5.25	0	-0.57
10586184	Tipin	timeless interacting protein	NM_025372	-3.23	0.003	-0.57
10434782	Lpp	LIM domain containing preferred translocation partner in lipoma	NM_178665	-3.81	0.001	-0.56
10392856	Nat9	N-acetyltransferase 9 (GCN5-related, putative)	NM_025400	-3.93	0	-0.56
10470268	Pmpca	peptidase (mitochondrial processing) alpha	NM_173180	-7.52	0	-0.56
10545394	Rnf181	ring finger protein 181	NM_025607	-4.73	0	-0.56
10512714	Shb	src homology 2 domain-containing transforming protein B	NM_001033306	-4.72	0	-0.56
10492102	Spg20	spastic paraplegia 20, spartin (Troyer syndrome) homolog (human)	NM_144895	-5.18	0	-0.56
10447082	Cyp1b1	cytochrome P450, family 1, subfamily b, polypeptide 1	NM_009994	-4.01	0	-0.55
10512226	Dcaf12	DDB1 and CUL4 associated factor 12	NM_026893	-5.98	0	-0.55
10475211	Haus2	HAUS augmin-like complex, subunit 2	NM_025475	-3.14	0.003	-0.55
10562084	Haus5	HAUS augmin-like complex, subunit 5	NM_027999	-2.87	0.007	-0.55
10552871	Pth2	parathyroid hormone 2	NM_053256	-5.29	0	-0.55
10426581	AI836003	expressed sequence AI836003	NM_177716	-4.05	0	-0.54
10462866	Cep55	centrosomal protein 55	NM_028760	-5.33	0	-0.54
10590096	Dlec1	deleted in lung and esophageal cancer 1	NM_177117	-5.92	0	-0.54
10408600	Serpinb6a	serine (or cysteine) peptidase inhibitor, clade B, member 6a	NM_009254	-3.58	0.001	-0.54
10536483	Tes	testis derived transcript	NM_207176	-5.51	0	-0.54
10529133	Zfp513	zinc finger protein 513	NM_175311	-6.81	0	-0.54
10459576	Cep76	centrosomal protein 76	NM_001081073	-3.79	0.001	-0.53
10547410	Erc1	ELKS/RAB6-interacting/CAST family member 1	NM_053204	-3.51	0.001	-0.53
10418244	Fam116a	family with sequence similarity 116, member A	NM_001134465	-6.17	0	-0.53
10389164	Pex12	peroxisomal biogenesis factor 12	NM_134025	-5.28	0	-0.53
10444505	Rdbp	RD RNA-binding protein	NM_001045864	-3.8	0.001	-0.53
10402715	Bag5	BCL2-associated athanogene 5	NM_027404	-5.84	0	-0.52
10523766	Lrrc8c	leucine rich repeat containing 8 family, member C	NM_133897	-4.63	0	-0.52
10455092	Pcdhb12	protocadherin beta 12	NM_053137	-3.67	0.001	-0.52
10426751	Tmbim6	transmembrane BAX inhibitor motif containing 6	NM_026669	-5.29	0	-0.52
10426284	Acr	acrosin prepropeptide	NM_013455	-4.86	0	-0.51
10532180	Cplx1	complexin 1	NM_007756	-4.56	0	-0.51
10429944	Scrt1	scratch homolog 1, zinc finger protein (Drosophila)	NM_130893	-4.01	0	-0.51
10395142	Sh3yl1	Sh3 domain YSC-like 1	NM_013709	-4.39	0	-0.51
10476033	Stk35	serine/threonine kinase 35	NM_183262	-4.89	0	-0.51
10518857	Zbtb48	zinc finger and BTB domain containing 48	NM_133879	-3.54	0.001	-0.51
10452110	2410015M20Rik	RIKEN cDNA 2410015M20 gene	BC056164	-2.86	0.007	-0.5
10503902	Cnr1	cannabinoid receptor 1 (brain)	NM_007726	-2.86	0.007	-0.5
10550597	Fbxo46	F-box protein 46	NM_175530	-3.87	0	-0.5
10377439	Per1	period homolog 1 (Drosophila)	NM_001159367	-3.11	0.004	-0.5
10521174	Rnf4	ring finger protein 4	NM_011278	-8.08	0	-0.5
10354111	Aff3	AF4/FMR2 family, member 3	NM_010678	-4.68	0	-0.49
10557992	Bag3	BCL2-associated athanogene 3	NM_013863	-3.84	0	-0.49
10424584	Dennd3	DENN/MADD domain containing 3	NM_001081066	-5.32	0	-0.49
10566043	Lrrc51	leucine rich repeat containing 51	NM_001162974	-4.04	0	-0.49
10603659	Med14	mediator complex subunit 14	NM_001048208	-4.87	0	-0.49
10511330	Mos	Moloney sarcoma oncogene	NM_020021	-4.49	0	-0.49
10565620	Rsf1	remodeling and spacing factor 1	NM_001081267	-4.21	0	-0.49
10575291	Zfp821	zinc finger protein 821	NM_029468	-4.31	0	-0.49
10548180	Itfg2	integrin alpha FG-GAP repeat containing 2	NM_133927	-4.29	0	-0.48
10592618	Tbcel	tubulin folding cofactor E-like	NM_173038	-3.7	0.001	-0.48
10527233	Cyth3	cytohesin 3	NM_011182	-4.34	0	-0.47
10365005	Dapk3	death-associated protein kinase 3	NM_007828	-3.29	0.002	-0.47
10569545	Nadsyn1	NAD synthetase 1	NM_030221	-4.93	0	-0.47
10397440	Esrrb	estrogen related receptor, beta	NM_001159500	-3.71	0.001	-0.46
10467650	Frat2	frequently rearranged in advanced T-cell lymphomas 2	NM_177603	-3.4	0.002	-0.46
10394477	Laptm4a	lysosomal-associated protein transmembrane 4A	NM_008640	-8.11	0	-0.46
10588028	Nmnat3	nicotinamide nucleotide adenylyltransferase 3	NM_144533	-4.49	0	-0.46
10349081	Phlpp1	PH domain and leucine rich repeat protein phosphatase 1	BC059254	-4.73	0	-0.46
10584334	Siae	sialic acid acetylesterase	NM_011734	-4.46	0	-0.46
10409053	Zfp169	zinc finger protein 169	NM_026450	-5.24	0	-0.46
10358675	Ivns1abp	influenza virus NS1A binding protein	NM_001039511	-4	0	-0.45
10471994	Kif5c	kinesin family member 5C	NM_008449	-3.2	0.003	-0.45
10456423	Seh1l	SEH1-like (S. cerevisiae	NM_001039088	-2.77	0.009	-0.45
10463430	Sema4g	sema domain, immunoglobulin domain (Ig), transmembrane domain (TM) and short cytoplasmic domain, (semaphorin) 4G	NM_011976	-2.81	0.008	-0.45
10378523	Smg6	Smg-6 homolog, nonsense mediated mRNA decay factor (C. elegans)	NM_001002764	-4.53	0	-0.45
10465215	Sssca1	Sjogren's syndrome/scleroderma autoantigen 1 homolog (human)	NM_020491	-3.29	0.002	-0.45
10488090	Tasp1	taspase, threonine aspartase 1	NM_175225	-3.22	0.003	-0.45
10517682	2310028O11Rik	RIKEN cDNA 2310028O11 gene	NM_001163006	-5.14	0	-0.44
10401684	Angel1	angel homolog 1 (Drosophila)	NM_144524	-3.48	0.001	-0.44
10577586	Ap3m2	adaptor-related protein complex 3, mu 2 subunit	NM_001122820	-3.51	0.001	-0.44
10585428	Dnaja4	DnaJ (Hsp40) homolog, subfamily A, member 4	NM_021422	-3.96	0	-0.44
10419038	Ghitm	growth hormone inducible transmembrane protein	NM_078478	-3.31	0.002	-0.44
10526656	Lrch4	leucine-rich repeats and calponin homology (CH) domain containing 4	NM_146164	-4.7	0	-0.44
10602474	Phf8	PHD finger protein 8	NM_001113354	-3.84	0	-0.44
10588547	Vprbp	Vpr (HIV-1) binding protein	NM_001015507	-3.26	0.002	-0.44
10494910	Bcas2	breast carcinoma amplified sequence 2	NM_026602	-5.06	0	-0.43
10473750	C1qtnf4	C1q and tumor necrosis factor related protein 4	NM_026161	-3.45	0.001	-0.43
10432378	Lmbr1l	limb region 1 like	NM_029098	-4.58	0	-0.43
10482772	Nr4a2	nuclear receptor subfamily 4, group A, member 2	NM_001139509	-2.89	0.006	-0.43
10418702	Sh3bp5	SH3-domain binding protein 5 (BTK-associated)	NM_011894	-5.8	0	-0.43
10504316	Tesk1	testis specific protein kinase 1	NM_011571	-3.88	0	-0.43
10451918	Ubxn6	UBX domain protein 6	NM_024432	-2.92	0.006	-0.43
10433228	Cluap1	clusterin associated protein 1	NM_029738	-3.16	0.003	-0.42
10517005	Gpr3	G-protein coupled receptor 3	NM_008154	-4.68	0	-0.42
10495976	Pitx2	paired-like homeodomain transcription factor 2	NM_011098	-3.98	0	-0.42
10534021	Rimbp2	RIMS binding protein 2	NM_001081388	-3.1	0.004	-0.42
10593103	Rnf214	ring finger protein 214	NM_178709	-4.05	0	-0.42
10532524	Srrd	SRR1 domain containing	NM_027323	-2.78	0.009	-0.42
10422504	Zic5	zinc finger protein of the cerebellum 5	NM_022987	-4.59	0	-0.42
10508996	2610002D18Rik	RIKEN cDNA 2610002D18 gene	BC138271	-4.1	0	-0.41
10379654	Ap2b1	adaptor-related protein complex 2, beta 1 subunit	NM_001035854	-5.17	0	-0.41
10475782	Dusp2	dual specificity phosphatase 2	NM_010090	-3.8	0.001	-0.41
10355998	Fam124b	family with sequence similarity 124, member B	BC150872	-4.04	0	-0.41
10428353	Lrp12	low density lipoprotein-related protein 12	NM_172814	-3.83	0	-0.41
10560644	Pvrl2	poliovirus receptor-related 2	NM_008990	-2.69	0.011	-0.41
10454447	Sap130	Sin3A associated protein	NM_172965	-5.05	0	-0.41
10425357	Smcr7l	Smith-Magenis syndrome chromosome region, candidate 7-like (human)	BC137633	-3.98	0	-0.41
10374151	Zmiz2	zinc finger, MIZ-type containing 2	NM_028601	-5.15	0	-0.41
10374119	Ogdh	oxoglutarate dehydrogenase (lipoamide)	NM_010956	-3.85	0	-0.4
10578515	Ankrd37	ankyrin repeat domain 37	NM_001039562	-4.52	0	-0.39
10562965	Ap2a1	adaptor protein complex AP-2, alpha 1 subunit	NM_007458	-2.89	0.006	-0.39
10400350	Cfl2	cofilin 2, muscle	NM_007688	-3.16	0.003	-0.39
10390001	Mycbpap	MYCBP associated protein	NM_170671	-4.51	0	-0.39
10399696	Rnf144a	ring finger protein 144A	NM_001081977	-3.58	0.001	-0.39
10573077	Usp38	ubiquitin specific peptidase 38	NM_027554	-4.63	0	-0.39
10419966	Zfhx2	zinc finger homeobox 2	NM_001039198	-4.2	0	-0.39
10560832	Zfp61	zinc finger protein 61	NM_009561	-4.42	0	-0.39
10493394	Clk2	CDC-like kinase 2	NM_007712	-3.07	0.004	-0.38
10491182	Eif5a2	eukaryotic translation initiation factor 5A2	NM_177586	-3.47	0.001	-0.38
10392953	Gga3	golgi associated, gamma adaptin ear containing, ARF binding protein 3	NM_173048	-4.97	0	-0.38
10456357	Pmaip1	phorbol-12-myristate-13-acetate-induced protein 1	NM_021451	-4.11	0	-0.38
10358757	Smg7	Smg-7 homolog, nonsense mediated mRNA decay factor (C. elegans)	NM_001160257	-3.76	0.001	-0.38
10433578	Snn	stannin	NM_009223	-5.12	0	-0.38
10559558	Tnni3	troponin I, cardiac 3	NM_009406	-3.29	0.002	-0.38
10386344	A230051G13Rik	RIKEN cDNA A230051G13 gene	BC094909	-2.83	0.008	-0.37
10348618	Asb1	ankyrin repeat and SOCS box-containing 1	NM_001039126	-3.13	0.003	-0.37
10516823	Epb4.1	erythrocyte protein band 4.1	NM_183428	-4.64	0	-0.37
10560481	Fosb	FBJ osteosarcoma oncogene B	NM_008036	-3.41	0.002	-0.37
10463457	Lzts2	leucine zipper, putative tumor suppressor 2	NM_145503	-3.37	0.002	-0.37
10473650	Nup160	nucleoporin 160	NM_021512	-2.94	0.006	-0.37
10588509	Pcbp4	poly(rC) binding protein 4	NM_021567	-2.76	0.009	-0.37
10367708	Pcmt1	protein-L-isoaspartate (D-aspartate) O-methyltransferase 1	NM_008786	-5.62	0	-0.37
10577946	Prosc	proline synthetase co-transcribed	NM_054057	-2.84	0.007	-0.37
10449401	Tcp11	t-complex protein 11	NM_013687	-3.79	0.001	-0.37
10392449	Wipi1	WD repeat domain, phosphoinositide interacting 1	NM_145940	-3.75	0.001	-0.37
10442549	Zfp598	zinc finger protein 598	NM_183149	-4.52	0	-0.37
10455531	1700018A14Rik	RIKEN cDNA 1700018A14 gene	NM_001145259	-3.39	0.002	-0.36
10589074	Arih2	ariadne homolog 2 (Drosophila)	NM_011790	-2.94	0.006	-0.36
10459962	Atp9b	ATPase, class II, type 9B	NM_015805	-4.81	0	-0.36
10461100	Hrasls5	HRAS-like suppressor family, member 5	NM_025731	-2.82	0.008	-0.36
10534441	Pom121	nuclear pore membrane protein 121	NM_148932	-3.64	0.001	-0.36
10552857	Slc17a7	solute carrier family 17 (sodium-dependent inorganic phosphate cotransporter), member 7	NM_182993	-4.07	0	-0.36
10529689	Wdr1	WD repeat domain 1	NM_011715	-3.21	0.003	-0.36
10459241	Afap1l1	actin filament associated protein 1-like 1	NM_178928	-3.25	0.003	-0.35
10567423	Dcun1d3	DCN1, defective in cullin neddylation 1, domain containing 3 (S. cerevisiae)	NM_173408	-3	0.005	-0.35
10347564	Dnajb2	DnaJ (Hsp40) homolog, subfamily B, member 2	NM_001159883	-3.12	0.004	-0.35
10361169	Hhat	hedgehog acyltransferase	NM_144881	-3.56	0.001	-0.35
10573910	Irx5	Iroquois related homeobox 5 (Drosophila)	NM_018826	-3.59	0.001	-0.35
10377547	Kdm6b	KDM1 lysine (K)-specific demethylase 6B	NM_001017426	-3.04	0.004	-0.35
10470788	Odf2	outer dense fiber of sperm tails 2	NM_001113213	-4.5	0	-0.35
10352586	Ush2a	Usher syndrome 2A (autosomal recessive, mild) homolog (human)	NM_021408	-4.33	0	-0.35
10394040	Csnk1d	casein kinase 1, delta	NM_027874	-3.96	0	-0.34
10415857	Fam167a	family with sequence similarity 167, member A	NM_177628	-2.88	0.007	-0.34
10378870	Git1	G protein-coupled receptor kinase-interactor 1	NM_001004144	-2.87	0.007	-0.34
10541049	March8	membrane-associated ring finger (C3HC4) 8	NM_027920	-3.98	0	-0.34
10541845	Nop2	NOP2 nucleolar protein homolog (yeast)	NM_138747	-2.85	0.007	-0.34
10605324	Slc10a3	solute carrier family 10 (sodium/bile acid cotransporter family), member 3	NM_145406	-2.84	0.007	-0.34
10351404	Tmco1	transmembrane and coiled-coil domains 1	NM_001039483	-3.76	0.001	-0.34
10417208	Tmtc4	transmembrane and tetratricopeptide repeat containing 4	NM_028651	-3.58	0.001	-0.34
10515461	Rnf220	ring finger protein 220	NM_025739	-3.14	0.003	-0.33
10372891	Srgap1	SLIT-ROBO Rho GTPase activating protein 1	NM_001081037	-3.35	0.002	-0.33
10390560	Stac2	SH3 and cysteine rich domain 2	NM_146028	-2.73	0.01	-0.33
10350790	Tor1aip2	torsin A interacting protein 2	NM_001160180	-3.17	0.003	-0.33
10397450	Vash1	vasohibin 1	NM_177354	-3.17	0.003	-0.33
10564448	Asb7	ankyrin repeat and SOCS box-containing 7	NR_003961	-2.96	0.005	-0.32
10541260	Cecr2	cat eye syndrome chromosome region, candidate 2 homolog (human)	NM_001128151	-2.79	0.008	-0.32
10459925	Pqlc1	PQ loop repeat containing 1	NM_025861	-2.94	0.006	-0.32
10474870	Rpusd2	RNA pseudouridylate synthase domain containing 2	NM_173450	-3.18	0.003	-0.32
10405191	Secisbp2	SECIS binding protein 2	NM_029279	-4.72	0	-0.32
10580469	Cbln1	cerebellin 1 precursor protein	NM_019626	-3.11	0.004	-0.31
10596185	Cdv3	carnitine deficiency-associated gene expressed in ventricle 3	NM_175565	-4.05	0	-0.31
10426242	Chkb	choline kinase beta	NM_007692	-2.89	0.007	-0.31
10452419	Efna5	ephrin A5	NM_207654	-3.16	0.003	-0.31
10492997	Etv3	ets variant gene 3	NM_001083318	-3.12	0.004	-0.31
10494781	Igsf3	immunoglobulin superfamily, member 3	NM_207205	-3.72	0.001	-0.31
10405013	Ippk	inositol 1,3,4,5,6-pentakisphosphate 2-kinase	NM_199056	-3.34	0.002	-0.31
10357965	Lgr6	leucine-rich repeat-containing G protein-coupled receptor 6	NM_001033409	-3.51	0.001	-0.31
10553115	Lmtk3	lemur tyrosine kinase 3	NM_001005511	-2.79	0.008	-0.31
10459999	Sall3	sal-like 3 (Drosophila)	NM_178280	-3.28	0.002	-0.31
10425630	1700029P11Rik	RIKEN cDNA 1700029P11 gene	NM_025503	-2.79	0.008	-0.3
10374727	Bcl11a	B-cell CLL/lymphoma 11A (zinc finger protein)	NM_016707	-2.95	0.006	-0.3
10593988	Clk3	CDC-like kinase 3	NM_007713	-4	0	-0.3
10390705	Gjd3	gap junction protein, delta 3	NM_178596	-2.69	0.011	-0.3
10561204	Itpkc	inositol 1,4,5-trisphosphate 3-kinase C	NM_181593	-2.73	0.01	-0.3
10559610	Saps1	SAPS domain family, member 1	NM_172894	-2.87	0.007	-0.3
10424624	Bai1	brain-specific angiogenesis inhibitor 1	NM_174991	-3.61	0.001	-0.29
10365971	Btg1	B-cell translocation gene 1, anti-proliferative	NM_007569	-3	0.005	-0.29
10540659	Ttll3	tubulin tyrosine ligase-like family, member 3	NM_133923	-3.42	0.002	-0.29
10490682	Zbtb46	zinc finger and BTB domain containing 46	NM_027656	-3.93	0	-0.29
10470001	2010317E24Rik	RIKEN cDNA 2010317E24 gene	AB197927	-3.33	0.002	-0.28
10437817	Pdxdc1	pyridoxal-dependent decarboxylase domain containing 1	NM_053181	-3.97	0	-0.28
10349868	Ppp1r15b	protein phosphatase 1, regulatory (inhibitor) subunit 15b	NM_133819	-3.18	0.003	-0.28
10597764	Xirp1	xin actin-binding repeat containing 1	NM_001081339	-2.76	0.009	-0.28
10467697	Mms19	MMS19 (MET18 S. cerevisiae)	NM_028152	-2.75	0.009	-0.27
10436783	Sod1	superoxide dismutase 1, soluble	NM_011434	-3.83	0	-0.27
10387295	Cntrob	centrobin, centrosomal BRCA2 interacting protein	NM_172560	-3.53	0.001	-0.26
10435057	Pcyt1a	phosphate cytidylyltransferase 1, choline, alpha isoform	NM_009981	-3.04	0.004	-0.25
10431154	Phf21b	PHD finger protein 21B	NM_001081166	-3.33	0.002	-0.25
10594613	Usp3	ubiquitin specific peptidase 3	NM_144937	-2.81	0.008	-0.25
10535381	Actb	actin, beta	NM_007393	-3.51	0.001	-0.24
10383970	Kremen1	kringle containing transmembrane protein 1	NM_032396	-2.75	0.009	-0.24
10368199	Myb	myeloblastosis oncogene	NM_010848	-3.36	0.002	-0.24
10588326	Nphp3	nephronophthisis 3 (adolescent)	NM_028721	-3.15	0.003	-0.23
10433278	Dnaja3	DnaJ (Hsp40) homolog, subfamily A, member 3	NM_023646	-2.86	0.007	-0.22
10577560	Ikbkb	inhibitor of kappaB kinase beta	NM_010546	2.99	0.005	0.18
10489831	Stau1	staufen (RNA binding protein) homolog 1 (Drosophila)	NM_001109906	3.3	0.002	0.19
10477495	U46068	cDNA sequence U46068	NM_001012392	2.7	0.01	0.19
10520574	Agbl5	ATP/GTP binding protein-like 5	NM_001048192	2.88	0.007	0.2
10594460	Dis3l	DIS3 mitotic control homolog (S. cerevisiae)-like	NM_001001295	2.9	0.006	0.2
10479639	Dnajc5	DnaJ (Hsp40) homolog, subfamily C, member 5	NM_016775	2.98	0.005	0.2
10456798	Hdhd2	haloacid dehalogenase-like hydrolase domain containing 2	NM_029826	3.46	0.001	0.2
10439208	Sec22a	SEC22 vesicle trafficking protein homologe A (S. cerevisiae)	NM_133704	2.7	0.01	0.2
10348277	Atg16l1	autophagy-related 16-like 1 (yeast)	NM_029846	2.71	0.01	0.21
10532368	Fbrsl1	fibrosin-like 1	NM_001142642	2.84	0.007	0.21
10572533	Myo9b	myosin IXb	NM_001142322	2.7	0.01	0.21
10391410	Becn1	beclin 1, autophagy related	NM_019584	3.42	0.002	0.22
10364752	Dazap1	DAZ associated protein 1	NM_133188	2.7	0.01	0.22
10387397	Dnahc2	dynein, axonemal, heavy chain 2	NM_001081330	2.7	0.011	0.22
10386743	Epn2	epsin 2	NM_010148	3.02	0.005	0.22
10597162	Klhl18	kelch-like 18 (Drosophila)	NM_177771	3.03	0.004	0.22
10390271	Nfe2l1	nuclear factor, erythroid derived 2,-like 1	NM_008686	2.97	0.005	0.22
10534694	Srrt	serrate RNA effector molecule homolog (Arabidopsis)	NM_031405	2.9	0.006	0.22
10551981	U2af1l4	U2 small nuclear RNA auxiliary factor 1-like 4	NM_170760	2.79	0.008	0.22
10562331	Uba2	ubiquitin-like modifier activating enzyme 2	NM_016682	3.63	0.001	0.22
10521031	Ywhah	tyrosine 3-monooxygenase/tryptophan 5-monooxygenase activation protein, eta polypeptide	NM_011738	2.77	0.009	0.22
10450648	Abcf1	ATP-binding cassette, sub-family F (GCN20), member 1	NM_013854	3.02	0.005	0.23
10444761	Bat1a	HLA-B-associated transcript 1A	NM_019693	2.96	0.005	0.23
10571114	Erlin2	ER lipid raft associated 2	NM_153592	3.15	0.003	0.23
10404975	Id4	inhibitor of DNA binding 4	NM_031166	2.77	0.009	0.23
10497237	Pag1	phosphoprotein associated with glycosphingolipid microdomains 1	NM_053182	2.98	0.005	0.23
10426722	Prpf40b	PRP40 pre-mRNA processing factor 40 homolog B (yeast)	NM_018786	2.93	0.006	0.23
10465980	Sdhaf2	succinate dehydrogenase complex assembly factor 2	NM_025333	3.06	0.004	0.23
10364051	Snrpd3	small nuclear ribonucleoprotein D3	NM_026095	2.97	0.005	0.23
10365260	Txnrd1	thioredoxin reductase 1	NM_001042523	2.77	0.009	0.23
10542665	Cmas	cytidine monophospho-N-acetylneuraminic acid synthetase	NM_009908	3.2	0.003	0.24
10532407	Ep400	E1A binding protein p400	NM_029337	2.9	0.006	0.24
10355931	Farsb	phenylalanyl-tRNA synthetase, beta subunit	NM_011811	3.19	0.003	0.24
10376230	G3bp1	Ras-GTPase-activating protein SH3-domain binding protein 1	NM_013716	2.73	0.01	0.24
10594447	Map2k1	mitogen-activated protein kinase kinase 1	NM_008927	3.22	0.003	0.24
10473343	Med19	mediator of RNA polymerase II transcription, subunit 19 homolog (yeast)	NM_025885	3.58	0.001	0.24
10553354	Nav2	neuron navigator 2	NM_175272	2.7	0.01	0.24
10425905	Nup50	nucleoporin 50	NM_016714	3.51	0.001	0.24
10593205	Rexo2	REX2, RNA exonuclease 2 homolog (S. cerevisiae)	NM_024233	3.09	0.004	0.24
10477946	Rpn2	ribophorin II	NM_019642	2.98	0.005	0.24
10490304	Sycp2	synaptonemal complex protein 2	NM_177191	3.07	0.004	0.24
10479627	Tpd52l2	tumor protein D52-like 2	NM_025482	3.3	0.002	0.24
10504056	Ubap1	ubiquitin-associated protein 1	NM_023305	4.01	0	0.24
10348547	Ube2f	ubiquitin-conjugating enzyme E2F (putative)	NM_026454	2.71	0.01	0.24
10585099	Usp28	ubiquitin specific peptidase 28	NM_175482	2.71	0.01	0.24
10588655	Zmynd10	zinc finger, MYND domain containing 10	NM_053253	2.86	0.007	0.24
10564839	Ap3s2	adaptor-related protein complex 3, sigma 2 subunit	NM_009682	2.79	0.008	0.25
10456891	Atp5a1	ATP synthase, H+ transporting, mitochondrial F1 complex, alpha subunit, isoform 1	NM_007505	3.53	0.001	0.25
10525804	Atp6v0a2	ATPase, H+ transporting, lysosomal V0 subunit A2	NM_011596	2.72	0.01	0.25
10481531	BC005624	cDNA sequence BC005624	BC005624	3.15	0.003	0.25
10394358	BC068281	cDNA sequence BC068281	BC068281	2.89	0.006	0.25
10406067	Clptm1l	CLPTM1-like	NM_146047	2.9	0.006	0.25
10581507	Cog8	component of oligomeric golgi complex 8	NM_139229	2.74	0.009	0.25
10579663	Eps15l1	epidermal growth factor receptor pathway substrate 15-like 1	NM_007944	2.86	0.007	0.25
10513551	Fkbp15	FK506 binding protein 15	NM_001045528	3.59	0.001	0.25
10481320	Gtf3c4	general transcription factor IIIC, polypeptide 4	NM_172977	2.77	0.009	0.25
10531866	Mapk10	mitogen-activated protein kinase 10	NM_009158	2.95	0.006	0.25
10570556	Mcph1	microcephaly, primary autosomal recessive 1	NM_173189	2.83	0.008	0.25
10383867	Mtmr3	myotubularin related protein 3	NM_028860	3.17	0.003	0.25
10418578	Nisch	nischarin	NM_022656	2.83	0.007	0.25
10520734	Nrbp1	nuclear receptor binding protein 1	NM_147201	3.36	0.002	0.25
10396956	Pcnx	pecanex homolog (Drosophila)	NM_018814	2.93	0.006	0.25
10557631	Prr14	proline rich 14	NM_145589	3.16	0.003	0.25
10565802	Rps3	ribosomal protein S3	NM_012052	2.86	0.007	0.25
10586176	Snapc5	small nuclear RNA activating complex, polypeptide 5	NM_183316	2.85	0.007	0.25
10524647	Sppl3	signal peptide peptidase 3	NM_029012	2.75	0.009	0.25
10533304	Trafd1	TRAF type zinc finger domain containing 1	NM_172275	3.18	0.003	0.25
10527340	Trrap	transformation/transcription domain-associated protein	NM_001081362	2.92	0.006	0.25
10511984	1700003M02Rik	RIKEN cDNA 1700003M02 gene	NM_027041	2.76	0.009	0.26
10525313	Atxn2	ataxin 2	NM_009125	3.03	0.004	0.26
10516051	Cap1	CAP, adenylate cyclase-associated protein 1 (yeast)	NM_007598	3.33	0.002	0.26
10533180	Ddx54	DEAD (Asp-Glu-Ala-Asp) box polypeptide 54	NM_028041	2.73	0.01	0.26
10491962	Foxo1	forkhead box O1	NM_019739	2.82	0.008	0.26
10560282	Grlf1	glucocorticoid receptor DNA binding factor 1	NM_172739	3.02	0.005	0.26
10521261	Htt	huntingtin	NM_010414	3.21	0.003	0.26
10570344	Lamp1	lysosomal-associated membrane protein 1	NM_010684	3.58	0.001	0.26
10433940	Mapk1	mitogen-activated protein kinase 1	NM_011949	3.02	0.005	0.26
10508042	Meaf6	MYST/Esa1-associated factor 6	BC108404	3.15	0.003	0.26
10569441	Nap1l4	nucleosome assembly protein 1-like 4	NM_008672	3.58	0.001	0.26
10410435	Papd7	PAP associated domain containing 7	NM_198600	2.92	0.006	0.26
10516576	Rbbp4	retinoblastoma binding protein 4	NM_009030	3.08	0.004	0.26
10387559	Senp3	SUMO/sentrin specific peptidase 3	NM_030702	2.78	0.009	0.26
10534041	Stx2	syntaxin 2	NM_007941	2.75	0.009	0.26
10464171	Tdrd1	tudor domain containing 1	NM_001002238	3.06	0.004	0.26
10417749	Ube2e1	ubiquitin-conjugating enzyme E2E 1, UBC4/5 homolog (yeast)	NM_009455	3.16	0.003	0.26
10575961	Usp10	ubiquitin specific peptidase 10	NM_009462	2.94	0.006	0.26
10548859	Wbp11	WW domain binding protein 11	NM_021714	3.34	0.002	0.26
10555041	Alg8	asparagine-linked glycosylation 8 homolog (yeast, alpha-1,3-glucosyltransferase)	NM_199035	2.95	0.005	0.27
10468231	Arl3	ADP-ribosylation factor-like 3	NM_019718	3.17	0.003	0.27
10520842	Bre	brain and reproductive organ-expressed protein	NM_181279	3.1	0.004	0.27
10518837	Camta1	calmodulin binding transcription activator 1	NM_001081557	3.52	0.001	0.27
10589420	Cdc25a	cell division cycle 25 homolog A (S. pombe)	NM_007658	2.9	0.006	0.27
10498095	Cog6	component of oligomeric golgi complex 6	NM_026225	3.57	0.001	0.27
10426921	Dazap2	DAZ associated protein 2	NM_011873	3.1	0.004	0.27
10461497	Ddb1	damage specific DNA binding protein 1	NM_015735	3.31	0.002	0.27
10459158	Hmgxb3	HMG box domain containing 3	NM_178277	3.15	0.003	0.27
10436892	Itsn1	intersectin 1 (SH3 domain protein 1A)	NM_010587	2.82	0.008	0.27
10545921	Mxd1	MAX dimerization protein 1	NM_010751	2.76	0.009	0.27
10395719	Npas3	neuronal PAS domain protein 3	NM_013780	3.12	0.004	0.27
10517083	Pigv	phosphatidylinositol glycan anchor biosynthesis, class V	NM_178698	2.77	0.009	0.27
10494452	Rbm8a	RNA binding motif protein 8a	NM_001102407	3.17	0.003	0.27
10401900	Sel1l	sel-1 suppressor of lin-12-like (C. elegans)	NM_001039089	2.71	0.01	0.27
10540812	Tatdn2	TatD DNase domain containing 2	NM_001033463	2.94	0.006	0.27
10349316	Tmem185b	transmembrane protein 185B	NM_146103	2.73	0.01	0.27
10588454	Wdr82	WD repeat domain containing 82	NM_029896	3.34	0.002	0.27
10397201	Zfp410	zinc finger protein 410	NM_144833	3.02	0.005	0.27
10556576	1110004F10Rik	RIKEN cDNA 1110004F10 gene	NM_019772	3.25	0.002	0.28
10508001	9930104L06Rik	RIKEN cDNA 9930104L06 gene	NM_177573	3.04	0.004	0.28
10356475	Arl4c	ADP-ribosylation factor-like 4C	NM_177305	2.92	0.006	0.28
10577858	Bag4	BCL2-associated athanogene 4	NM_026121	3.8	0.001	0.28
10540622	Brpf1	bromodomain and PHD finger containing, 1	NM_030178	3.49	0.001	0.28
10360985	Cenpf	centromere protein F	NM_001081363	2.83	0.007	0.28
10518031	Dnajc16	DnaJ (Hsp40) homolog, subfamily C, member 16	NM_172338	3.18	0.003	0.28
10498168	Exosc8	exosome component 8	NM_027148	2.98	0.005	0.28
10480064	Fbxo18	F-box protein 18	NM_015792	3.46	0.001	0.28
10365471	Fbxo7	F-box protein 7	NM_153195	3.28	0.002	0.28
10530592	Fryl	furry homolog-like (Drosophila)	NM_177136	3.22	0.003	0.28
10483249	Galnt3	UDP-N-acetyl-alpha-D-galactosamine:polypeptide N-acetylgalactosaminyltransferase 3	NM_015736	3.58	0.001	0.28
10571274	Gsr	glutathione reductase	NM_010344	2.98	0.005	0.28
10419779	Haus4	HAUS augmin-like complex, subunit 4	NM_145462	2.69	0.011	0.28
10502405	Metap1	methionyl aminopeptidase 1	NM_175224	3.28	0.002	0.28
10460177	Mtl5	metallothionein-like 5, testis-specific (tesmin)	NM_001039657	3.12	0.004	0.28
10505000	Nipsnap3b	nipsnap homolog 3B (C. elegans)	NM_025623	2.74	0.009	0.28
10574033	Nup93	nucleoporin 93	NM_172410	3.18	0.003	0.28
10455148	Pcdhga12	protocadherin gamma subfamily A, 12	NM_033595	2.89	0.007	0.28
10375926	Ppp2ca	protein phosphatase 2 (formerly 2A), catalytic subunit, alpha isoform	NM_019411	2.82	0.008	0.28
10356999	Prdx2	peroxiredoxin 2	NM_011563	3.08	0.004	0.28
10382069	Psmc5	protease (prosome, macropain) 26S subunit, ATPase 5	NM_008950	3.66	0.001	0.28
10454877	Pura	purine rich element binding protein A	NM_008989	3.17	0.003	0.28
10547034	Raf1	v-raf-leukemia viral oncogene 1	NM_029780	3.41	0.002	0.28
10425522	Rbx1	ring-box 1	NM_019712	2.96	0.005	0.28
10444079	Rgl2	ral guanine nucleotide dissociation stimulator-like 2	NM_009059	3.51	0.001	0.28
10544732	Skap2	src family associated phosphoprotein 2	NM_018773	3.39	0.002	0.28
10521543	Stx18	syntaxin 18	NM_026959	3.09	0.004	0.28
10508711	Taf12	TAF12 RNA polymerase II, TATA box binding protein (TBP)-associated factor	NM_025579	3.21	0.003	0.28
10517443	Tceb3	transcription elongation factor B (SIII), polypeptide 3	NM_013736	3.15	0.003	0.28
10439991	Tfg	Trk-fused gene	NM_019678	2.98	0.005	0.28
10429686	2410075B13Rik	RIKEN cDNA 2410075B13 gene	NM_146059	2.7	0.011	0.29
10479490	Arfgap1	ADP-ribosylation factor GTPase activating protein 1	NM_145760	3.55	0.001	0.29
10477543	Cbfa2t2	core-binding factor, runt domain, alpha subunit 2, translocated to, 2 (human)	NM_172860	2.76	0.009	0.29
10585509	Fbxo22	F-box protein 22	NM_028049	3.82	0.001	0.29
10459391	Fech	ferrochelatase	NM_007998	3.22	0.003	0.29
10465553	Fkbp2	FK506 binding protein 2	NM_008020	3.94	0	0.29
10377569	Fxr2	fragile X mental retardation, autosomal homolog 2	NM_011814	3.83	0	0.29
10461277	Ganab	alpha glucosidase 2 alpha neutral subunit	NM_008060	3.42	0.002	0.29
10493086	Hdgf	hepatoma-derived growth factor	NM_008231	2.78	0.009	0.29
10477006	Nsfl1c	NSFL1 (p97) cofactor (p47)	NM_198326	2.9	0.006	0.29
10393823	P4hb	prolyl 4-hydroxylase, beta polypeptide	NM_011032	3.74	0.001	0.29
10518774	Park7	Parkinson disease (autosomal recessive, early onset) 7	NM_020569	3.31	0.002	0.29
10545583	Pole4	polymerase (DNA-directed), epsilon 4 (p12 subunit)	NM_025882	3.36	0.002	0.29
10432281	Prkag1	protein kinase, AMP-activated, gamma 1 non-catalytic subunit	NM_016781	2.73	0.01	0.29
10525983	Ran	RAN, member RAS oncogene family	NM_009391	3.1	0.004	0.29
10361846	Reps1	RalBP1 associated Eps domain containing protein	NM_009048	3.23	0.003	0.29
10588893	Rhoa	ras homolog gene family, member A	NM_016802	3.89	0	0.29
10450089	Ring1	ring finger protein 1	NM_009066	3.78	0.001	0.29
10465772	Slc3a2	solute carrier family 3 (activators of dibasic and neutral amino acid transport), member 2	NM_008577	3.15	0.003	0.29
10456764	Smad2	MAD homolog 2 (Drosophila)	NM_010754	2.96	0.005	0.29
10392120	Smarcd2	SWI/SNF related, matrix associated, actin dependent regulator of chromatin, subfamily d, member 2	NM_001130187	2.84	0.007	0.29
10470834	Spna2	spectrin alpha 2	NM_001076554	4.87	0	0.29
10475772	Stard7	START domain containing 7	NM_139308	3.62	0.001	0.29
10570356	Tmco3	transmembrane and coiled-coil domains 3	NM_172282	3.32	0.002	0.29
10549770	U2af2	U2 small nuclear ribonucleoprotein auxiliary factor (U2AF) 2	NM_133671	2.95	0.006	0.29
10547396	Wnt5b	wingless-related MMTV integration site 5B	NM_009525	3.22	0.003	0.29
10349333	3110009E18Rik	RIKEN cDNA 3110009E18 gene	BC028767	2.87	0.007	0.3
10443021	Atp6v0e	ATPase, H+ transporting, lysosomal V0 subunit E	NM_025272	2.86	0.007	0.3
10523822	Brdt	bromodomain, testis-specific	NM_054054	2.96	0.005	0.3
10369948	Cabin1	calcineurin binding protein 1	NM_172549	3.04	0.004	0.3
10498192	Ccna1	cyclin A1	NM_007628	2.69	0.011	0.3
10428119	Cox6c	cytochrome c oxidase, subunit VIc	NM_053071	3.24	0.003	0.3
10487711	Ddrgk1	DDRGK domain containing 1	NM_029832	2.98	0.005	0.3
10478825	Ddx27	DEAD (Asp-Glu-Ala-Asp) box polypeptide 27	NM_153065	2.97	0.005	0.3
10429329	Eif2c2	eukaryotic translation initiation factor 2C, 2	NM_153178	3.45	0.001	0.3
10579925	Gab1	growth factor receptor bound protein 2-associated protein 1	NM_021356	2.93	0.006	0.3
10529156	Ift172	intraflagellar transport 172 homolog (Chlamydomonas)	NM_026298	3.11	0.004	0.3
10493770	Ilf2	interleukin enhancer binding factor 2	NM_026374	3.81	0.001	0.3
10572109	Ints10	integrator complex subunit 10	NM_027590	2.93	0.006	0.3
10392970	Mif4gd	MIF4G domain containing	NM_027162	2.85	0.007	0.3
10510270	Mthfr	5,10-methylenetetrahydrofolate reductase	NM_001161798	3.37	0.002	0.3
10544133	Parp12	poly (ADP-ribose) polymerase family, member 12	NM_172893	3.2	0.003	0.3
10411508	Ptcd2	pentatricopeptide repeat domain 2	NM_026873	2.99	0.005	0.3
10532965	Rnf10	ring finger protein 10	NM_016698	2.95	0.005	0.3
10459905	Setbp1	SET binding protein 1	NM_053099	2.74	0.01	0.3
10594297	Spesp1	sperm equatorial segment protein 1	NM_025721	2.92	0.006	0.3
10391625	Ubtf	upstream binding transcription factor, RNA polymerase I	NM_011551	3.68	0.001	0.3
10447977	Wdr27	WD repeat domain 27	NM_175173	2.78	0.009	0.3
10529330	Whsc2	Wolf-Hirschhorn syndrome candidate 2 (human)	NM_011914	3.1	0.004	0.3
10372629	Yeats4	YEATS domain containing 4	NM_026570	3.16	0.003	0.3
10468584	Zdhhc6	zinc finger, DHHC domain containing 6	NM_001033573	4.44	0	0.3
10506781	2010305A19Rik	RIKEN cDNA 2010305A19 gene	BC012391	3.03	0.005	0.31
10415377	2610027L16Rik	RIKEN cDNA 2610027L16 gene	NM_026403	2.71	0.01	0.31
10555576	3200002M19Rik	RIKEN cDNA 3200002M19 gene	BC080730	2.78	0.009	0.31
10576482	Arv1	ARV1 homolog (yeast)	NM_026855	3.8	0.001	0.31
10546346	Chchd4	coiled-coil-helix-coiled-coil-helix domain containing 4	NM_133928	2.89	0.007	0.31
10517336	Clic4	chloride intracellular channel 4 (mitochondrial)	NM_013885	2.76	0.009	0.31
10386442	Cops3	COP9 (constitutive photomorphogenic) homolog, subunit 3 (Arabidopsis thaliana)	NM_011991	4.13	0	0.31
10590325	Ctnnb1	catenin (cadherin associated protein), beta 1	NM_007614	3.64	0.001	0.31
10578582	D030016E14Rik	RIKEN cDNA D030016E14 gene	NM_177240	3.44	0.001	0.31
10367413	Dnajc14	DnaJ (Hsp40) homolog, subfamily C, member 14	NM_028873	4.54	0	0.31
10538420	Gars	glycyl-tRNA synthetase	NM_180678	2.75	0.009	0.31
10451110	Hsp90ab1	heat shock protein 90 alpha (cytosolic), class B member 1	NM_008302	4.24	0	0.31
10514668	Jak1	Janus kinase 1	NM_146145	2.78	0.009	0.31
10385932	Lyrm7	LYR motif containing 7	NM_029327	2.82	0.008	0.31
10510464	Lzic	leucine zipper and CTNNBIP1 domain containing	NM_026963	3.1	0.004	0.31
10587368	Mto1	mitochondrial translation optimization 1 homolog (S. cerevisiae)	NM_026658	3.01	0.005	0.31
10502191	Ostc	oligosaccharyltransferase complex subunit	NM_025509	2.85	0.007	0.31
10480921	Qsox2	quiescin Q6 sulfhydryl oxidase 2	NM_153559	2.84	0.007	0.31
10363773	Rhobtb1	Rho-related BTB domain containing 1	NM_001081347	2.8	0.008	0.31
10465686	Rtn3	reticulon 3	NM_001003934	3.82	0	0.31
10538222	Stk31	serine threonine kinase 31	NM_029916	3.77	0.001	0.31
10561401	Supt5h	suppressor of Ty 5 homolog (S. cerevisiae)	NM_013676	3.26	0.002	0.31
10529549	Tbc1d14	TBC1 domain family, member 14	NM_001113362	2.96	0.005	0.31
10366983	Tmem194	transmembrane protein 194	NM_001113211	2.72	0.01	0.31
10445033	Trim26	tripartite motif-containing 26	NM_001025599	3.1	0.004	0.31
10493585	Ube2q1	ubiquitin-conjugating enzyme E2Q (putative) 1	NM_027315	3.4	0.002	0.31
10588975	Usp19	ubiquitin specific peptidase 19	NM_027804	3.55	0.001	0.31
10449111	Wdr90	WD repeat domain 90	BC043315	2.79	0.008	0.31
10372877	Xpot	exportin, tRNA (nuclear export receptor for tRNAs)	NM_001081056	2.84	0.007	0.31
10490544	Ythdf1	YTH domain family 1	NM_173761	3.18	0.003	0.31
10550067	Zfp446	zinc finger protein 446	NM_175558	2.96	0.005	0.31
10440840	1110004E09Rik	RIKEN cDNA 1110004E09 gene	BC019533	3.34	0.002	0.32
10581625	2400003C14Rik	RIKEN cDNA 2400003C14 gene	BC039052	4.76	0	0.32
10379075	2610507B11Rik	RIKEN cDNA 2610507B11 gene	NM_001002004	4.58	0	0.32
10419825	Acin1	apoptotic chromatin condensation inducer 1	NM_023190	3.37	0.002	0.32
10572146	Atp6v1b2	ATPase, H+ transporting, lysosomal V1 subunit B2	NM_007509	3.21	0.003	0.32
10582427	Cbfa2t3	core-binding factor, runt domain, alpha subunit 2, translocated to, 3 (human)	NM_009824	3.46	0.001	0.32
10425686	Ccdc134	coiled-coil domain containing 134	NM_172428	3.43	0.002	0.32
10376314	Cnot8	CCR4-NOT transcription complex, subunit 8	NM_026949	4.04	0	0.32
10502146	Gar1	GAR1 ribonucleoprotein homolog (yeast)	NM_026578	3.49	0.001	0.32
10495763	Gclm	glutamate-cysteine ligase, modifier subunit	NM_008129	3.52	0.001	0.32
10500412	Gpr89	G protein-coupled receptor 89	NM_026229	4.21	0	0.32
10421661	Gtf2f2	general transcription factor IIF, polypeptide 2	NM_026816	2.92	0.006	0.32
10570131	Ing1	inhibitor of growth family, member 1	NM_011919	3.64	0.001	0.32
10485388	Ldlrad3	low density lipoprotein receptor class A domain containing 3	NM_178886	3.51	0.001	0.32
10504703	Ncbp1	nuclear cap binding protein subunit 1	NM_001033201	4.6	0	0.32
10478718	Ncoa3	nuclear receptor coactivator 3	NM_008679	3.91	0	0.32
10476093	Nop56	NOP56 ribonucleoprotein homolog (yeast)	NM_024193	3.08	0.004	0.32
10572962	Prmt10	protein arginine methyltransferase 10 (putative)	NM_001081240	3.75	0.001	0.32
10581560	Psmd7	proteasome (prosome, macropain) 26S subunit, non-ATPase, 7	NM_010817	3.97	0	0.32
10560260	Sae1	SUMO1 activating enzyme subunit 1	NM_019748	3.18	0.003	0.32
10410625	Sdha	succinate dehydrogenase complex, subunit A, flavoprotein (Fp)	NM_023281	3.38	0.002	0.32
10524676	Sfrs9	splicing factor, arginine/serine rich 9	NM_025573	2.9	0.006	0.32
10391301	Stat3	signal transducer and activator of transcription 3	NM_213659	3.32	0.002	0.32
10463066	Tctn3	tectonic family member 3	NM_026260	2.69	0.011	0.32
10409645	Ubqln1	ubiquilin 1	NM_152234	3.69	0.001	0.32
10511017	2010015L04Rik	RIKEN cDNA 2010015L04 gene	NM_177674	3.26	0.002	0.33
10591781	Anln	anillin, actin binding protein	NM_028390	3.43	0.002	0.33
10567919	Atxn2l	ataxin 2-like	NM_183020	3.81	0.001	0.33
10493193	Cct3	chaperonin containing Tcp1, subunit 3 (gamma)	NM_009836	4.03	0	0.33
10428052	Cct5	chaperonin containing Tcp1, subunit 5 (epsilon)	NM_007637	4.45	0	0.33
10588049	Copb2	coatomer protein complex, subunit beta 2 (beta prime)	NM_015827	3.01	0.005	0.33
10445338	Enpp5	ectonucleotide pyrophosphatase/phosphodiesterase 5	NM_032003	3.8	0.001	0.33
10357164	Epb4.1l5	erythrocyte protein band 4.1-like 5	NM_145506	3.65	0.001	0.33
10528310	Fbxl13	F-box and leucine-rich repeat protein 13	NM_177076	3.31	0.002	0.33
10461402	Fth1	ferritin heavy chain 1	NM_010239	4.33	0	0.33
10364112	Gm5134	predicted gene 5134	NM_198635	3.71	0.001	0.33
10558515	Inpp5a	inositol polyphosphate-5-phosphatase A	NM_001127363	2.96	0.005	0.33
10423593	Laptm4b	lysosomal-associated protein transmembrane 4B	NM_033521	2.96	0.005	0.33
10534551	Lrwd1	leucine-rich repeats and WD repeat domain containing 1	NM_027891	3.46	0.001	0.33
10444911	Mdc1	mediator of DNA damage checkpoint 1	NM_001010833	3.01	0.005	0.33
10579731	Med26	mediator complex subunit 26	NM_027485	2.93	0.006	0.33
10407709	Mtr	5-methyltetrahydrofolate-homocysteine methyltransferase	NM_001081128	3.3	0.002	0.33
10418247	Pde12	phosphodiesterase 12	NM_178668	2.86	0.007	0.33
10522716	Polr2b	polymerase (RNA) II (DNA directed) polypeptide B	NM_153798	2.85	0.007	0.33
10557035	Polr3e	polymerase (RNA) III (DNA directed) polypeptide E	NM_025298	4.13	0	0.33
10571266	Ppp2cb	protein phosphatase 2 (formerly 2A), catalytic subunit, beta isoform	NM_017374	4.67	0	0.33
10553413	Prmt3	protein arginine N-methyltransferase 3	NM_133740	2.76	0.009	0.33
10409414	Rab24	RAB24, member RAS oncogene family	NM_009000	3.2	0.003	0.33
10502419	Rap1gds1	RAP1, GTP-GDP dissociation stimulator 1	NM_001040690	3.55	0.001	0.33
10451907	Sh3gl1	SH3-domain GRB2-like 1	NM_013664	3.26	0.002	0.33
10412227	Snx18	sorting nexin 18	NM_130796	3.21	0.003	0.33
10359118	Tdrd5	tudor domain containing 5	NM_001134741	3.3	0.002	0.33
10400883	Timm9	translocase of inner mitochondrial membrane 9 homolog (yeast)	NM_013896	2.81	0.008	0.33
10454606	Wdr36	WD repeat domain 36	NM_001110015	4.36	0	0.33
10469849	Zmynd19	zinc finger, MYND domain containing 19	NM_026021	3.38	0.002	0.33
10380944	Zpbp2	zona pellucida binding protein 2	NM_027061	3.43	0.002	0.33
10398124	4933433P14Rik	RIKEN cDNA 4933433P14 gene	NM_178613	3.59	0.001	0.34
10491526	Acad9	acyl-Coenzyme A dehydrogenase family, member 9	NM_172678	3.61	0.001	0.34
10348866	Atg4b	autophagy-related 4B (yeast)	NM_174874	3.1	0.004	0.34
10405504	Caml	calcium modulating ligand	NM_007596	4.14	0	0.34
10389526	Cltc	clathrin, heavy polypeptide (Hc)	NM_001003908	3.51	0.001	0.34
10563390	Cyth2	cytohesin 2	NM_011181	3.31	0.002	0.34
10580155	D8Ertd738e	DNA segment, Chr 8, ERATO Doi 738, expressed	BC024662	3.03	0.005	0.34
10381608	Gm1564	predicted gene 1564	NM_001127576	2.97	0.005	0.34
10563421	Grin2d	glutamate receptor, ionotropic, NMDA2D (epsilon 4)	NM_008172	3.94	0	0.34
10502205	Hadh	hydroxyacyl-Coenzyme A dehydrogenase	NM_008212	3.05	0.004	0.34
10528929	Hadha	hydroxyacyl-Coenzyme A dehydrogenase/3-ketoacyl-Coenzyme A thiolase/enoyl-Coenzyme A hydratase (trifunctional protein), alpha subunit	NM_178878	3.6	0.001	0.34
10452118	Lonp1	lon peptidase 1, mitochondrial	NM_028782	3.6	0.001	0.34
10365749	Lta4h	leukotriene A4 hydrolase	NM_008517	3.07	0.004	0.34
10510923	Mmel1	membrane metallo-endopeptidase-like 1	NM_013783	2.74	0.009	0.34
10571601	Pdlim3	PDZ and LIM domain 3	NM_016798	2.82	0.008	0.34
10463448	Peo1	progressive external ophthalmoplegia 1 (human)	NM_153796	2.74	0.01	0.34
10567072	Psma1	proteasome (prosome, macropain) subunit, alpha type 1	NM_011965	4.08	0	0.34
10385159	Rars	arginyl-tRNA synthetase	NM_025936	2.91	0.006	0.34
10433996	Snap29	synaptosomal-associated protein 29	NM_023348	3.28	0.002	0.34
10438049	Spag6	sperm associated antigen 6	NM_015773	4.14	0	0.34
10438478	Abcc5	ATP-binding cassette, sub-family C (CFTR/MRP), member 5	NM_013790	2.73	0.01	0.35
10491678	Adad1	adenosine deaminase domain containing 1 (testis specific)	NM_009350	4.01	0	0.35
10463911	Add3	adducin 3 (gamma)	NM_013758	4.01	0	0.35
10477311	Asxl1	additional sex combs like 1 (Drosophila)	NM_001039939	3.84	0	0.35
10372600	Cct2	chaperonin containing Tcp1, subunit 2 (beta)	NM_007636	4.86	0	0.35
10547926	Cops7a	COP9 (constitutive photomorphogenic) homolog, subunit 7a (Arabidopsis thaliana)	NM_012003	3.55	0.001	0.35
10348456	Cops8	COP9 (constitutive photomorphogenic) homolog, subunit 8 (Arabidopsis thaliana)	NM_133805	4.16	0	0.35
10452430	Fbxl17	F-box and leucine-rich repeat protein 17	BC138330	3.7	0.001	0.35
10380109	Hsf5	heat shock transcription factor family member 5	NM_001045527	4.35	0	0.35
10348879	Ing5	inhibitor of growth family, member 5	NM_025454	3.5	0.001	0.35
10524417	Iscu	IscU iron-sulfur cluster scaffold homolog (E. coli)	NM_025526	3.22	0.003	0.35
10547943	Ncapd2	non-SMC condensin I complex, subunit D2	NM_146171	3.32	0.002	0.35
10554521	Pde8a	phosphodiesterase 8A	NM_008803	3.13	0.003	0.35
10371067	Pias4	protein inhibitor of activated STAT 4	NM_021501	3.42	0.002	0.35
10487675	Ptpra	protein tyrosine phosphatase, receptor type, A	NM_008980	3.21	0.003	0.35
10589030	Qrich1	glutamine-rich 1	NM_001114119	4.51	0	0.35
10502934	Rabggtb	RAB geranylgeranyl transferase, b subunit	NM_011231	3.48	0.001	0.35
10539861	Rpn1	ribophorin I	NM_133933	3.54	0.001	0.35
10505747	Rraga	Ras-related GTP binding A	NM_178376	4.25	0	0.35
10449687	Rsph1	radial spoke head 1 homolog (Chlamydomonas)	NM_025290	2.81	0.008	0.35
10362811	Sesn1	sestrin 1	NM_001013370	3.27	0.002	0.35
10347734	Sgpp2	sphingosine-1-phosphate phosphotase 2	NM_001004173	2.85	0.007	0.35
10385572	Sqstm1	sequestosome 1	NM_011018	3.72	0.001	0.35
10364287	Sumo3	SMT3 suppressor of mif two 3 homolog 3 (yeast)	NM_019929	2.85	0.007	0.35
10525256	Tmem116	transmembrane protein 116	NM_001161627	3.91	0	0.35
10391612	Atxn7l3	ataxin 7-like 3	NM_001098836	3.29	0.002	0.36
10430113	D15Wsu169e	DNA segment, Chr 15, Wayne State University 169, expressed	BC060637	3.39	0.002	0.36
10345706	D1Bwg0212e	DNA segment, Chr 1, Brigham & Women's Genetics 0212 expressed	BC049091	4.11	0	0.36
10589913	Dync1li1	dynein cytoplasmic 1 light intermediate chain 1	NM_146229	3.64	0.001	0.36
10460573	Eif1ad	eukaryotic translation initiation factor 1A domain containing	NM_027236	2.83	0.007	0.36
10538939	Eif2ak3	eukaryotic translation initiation factor 2 alpha kinase 3	NM_010121	3.19	0.003	0.36
10427420	Fbxo4	F-box protein 4	NM_134099	3.5	0.001	0.36
10593483	Fdx1	ferredoxin 1	NM_007996	2.89	0.006	0.36
10355024	Ica1l	islet cell autoantigen 1-like	NM_027407	3.04	0.004	0.36
10401128	Max	Max protein	NM_008558	4.32	0	0.36
10415030	Oxa1l	oxidase assembly 1-like	NM_026936	3.06	0.004	0.36
10522668	Paics	phosphoribosylaminoimidazole carboxylase, phosphoribosylaminoribosylaminoimidazole, succinocarboxamide synthetase	NM_025939	3.05	0.004	0.36
10528840	Paxip1	PAX interacting (with transcription-activation domain) protein 1	NM_018878	4.79	0	0.36
10527598	Pomp	proteasome maturation protein	NM_025624	4.56	0	0.36
10371420	Prdm4	PR domain containing 4	NM_181650	4.47	0	0.36
10391339	Psmc3ip	proteasome (prosome, macropain) 26S subunit, ATPase 3, interacting protein	NM_008949	3.89	0	0.36
10478897	Ptpn1	protein tyrosine phosphatase, non-receptor type 1	NM_011201	2.88	0.007	0.36
10535312	Radil	Ras association and DIL domains	NM_178702	4.22	0	0.36
10521090	Tacc3	transforming, acidic coiled-coil containing protein 3	NM_001040435	3.27	0.002	0.36
10522024	Tbc1d1	TBC1 domain family, member 1	NM_019636	4.08	0	0.36
10526302	Tbl2	transducin (beta)-like 2	NM_013763	2.76	0.009	0.36
10481827	Zbtb34	zinc finger and BTB domain containing 34	NM_001085507	2.97	0.005	0.36
10488472	2310001A20Rik	RIKEN cDNA 2310001A20 gene	AJ310638	2.92	0.006	0.37
10377416	2310047M10Rik	RIKEN cDNA 2310047M10 gene	NM_028005	2.74	0.01	0.37
10371591	4930547N16Rik	RIKEN cDNA 4930547N16 gene	NM_029249	3.53	0.001	0.37
10540785	6720456B07Rik	RIKEN cDNA 6720456B07 gene	BC010582	3.53	0.001	0.37
10536931	Ahcyl2	S-adenosylhomocysteine hydrolase-like 2	NM_021414	3.2	0.003	0.37
10376685	Alkbh5	alkB, alkylation repair homolog 5 (E. coli)	NM_172943	4.53	0	0.37
10505109	BC026590	cDNA sequence BC026590	BC026590	3.65	0.001	0.37
10402841	Brf1	BRF1 homolog, subunit of RNA polymerase III transcription initiation factor IIIB (S. cerevisiae)	NM_028193	4.36	0	0.37
10444056	Daxx	Fas death domain-associated protein	NM_007829	4.26	0	0.37
10351749	Dcaf8	DDB1 and CUL4 associated factor 8	NM_153555	4.75	0	0.37
10505172	Dnajc25	DnaJ (Hsp40) homolog, subfamily C, member 25	NM_001033165	3.35	0.002	0.37
10478560	Dnttip1	deoxynucleotidyltransferase, terminal, interacting protein 1	NM_133763	3.86	0	0.37
10581772	Glg1	golgi apparatus protein 1	NM_009149	3.4	0.002	0.37
10535883	Katnal1	katanin p60 subunit A-like 1	NM_153572	3.51	0.001	0.37
10479297	Lsm14b	LSM14 homolog B (SCD6, S. cerevisiae)	NM_177727	4.24	0	0.37
10521731	Ncapg	non-SMC condensin I complex, subunit G	NM_019438	3.18	0.003	0.37
10414417	Peli2	pellino 2	NM_033602	2.69	0.011	0.37
10451238	Polr1c	polymerase (RNA) I polypeptide C	NM_009085	2.88	0.007	0.37
10403973	Pom121l2	POM121 membrane glycoprotein-like 2 (rat)	NM_001162928	3.45	0.001	0.37
10543471	Pot1a	protection of telomeres 1A	NM_133931	3.43	0.002	0.37
10546834	Rad18	RAD18 homolog (S. cerevisiae)	NM_021385	2.71	0.01	0.37
10585625	Sin3a	transcriptional regulator, SIN3A (yeast)	NM_011378	3.26	0.002	0.37
10529299	Slbp	stem-loop binding protein	NM_009193	3.47	0.001	0.37
10383502	Slc16a3	solute carrier family 16 (monocarboxylic acid transporters), member 3	NM_030696	3.66	0.001	0.37
10351390	Tada1	transcriptional adaptor 1	NM_030245	4.58	0	0.37
10470936	Tbc1d13	TBC1 domain family, member 13	NM_146252	2.69	0.011	0.37
10445629	Tbcc	tubulin-specific chaperone C	NM_178385	2.94	0.006	0.37
10368229	Tbpl1	TATA box binding protein-like 1	NM_011603	3.13	0.003	0.37
10362581	Tube1	epsilon-tubulin 1	NM_028006	4.13	0	0.37
10345608	Unc50	unc-50 homolog (C. elegans)	NM_026123	4.38	0	0.37
10425503	4930483J18Rik	RIKEN cDNA 4930483J18 gene	NR_015603	2.91	0.006	0.38
10422280	Abcc4	ATP-binding cassette, sub-family C (CFTR/MRP), member 4	NM_001033336	3.08	0.004	0.38
10496475	Adh5	alcohol dehydrogenase 5 (class III), chi polypeptide	NM_007410	4.08	0	0.38
10523670	Aff1	AF4/FMR2 family, member 1	NM_001080798	3.15	0.003	0.38
10381744	Arf2	ADP-ribosylation factor 2	NM_007477	5.08	0	0.38
10481670	Cdk9	cyclin-dependent kinase 9 (CDC2-related kinase)	NM_130860	4.47	0	0.38
10477572	Chmp4b	chromatin modifying protein 4B	NM_029362	5.48	0	0.38
10388591	Cpd	carboxypeptidase D	NM_007754	4.63	0	0.38
10467941	Cwf19l1	CWF19-like 1, cell cycle control (S. pombe)	NM_001081077	3.48	0.001	0.38
10462702	Hectd2	HECT domain containing 2	NM_172637	2.78	0.009	0.38
10533569	Kdm2b	lysine (K)-specific demethylase 2B	NM_001003953	3.03	0.004	0.38
10545417	Mat2a	methionine adenosyltransferase II, alpha	NM_145569	3.27	0.002	0.38
10405662	Naa35	N(alpha)-acetyltransferase 35, NatC auxiliary subunit	NM_030153	4.59	0	0.38
10543442	Ndufa5	NADH dehydrogenase (ubiquinone) 1 alpha subcomplex, 5	NM_026614	2.73	0.01	0.38
10373454	Pa2g4	proliferation-associated 2G4	NM_011119	3.97	0	0.38
10497399	Pde7a	phosphodiesterase 7A	NM_001122759	2.84	0.007	0.38
10564736	Polg	polymerase (DNA directed), gamma	NM_017462	3.86	0	0.38
10379891	Ppm1d	protein phosphatase 1D magnesium-dependent, delta isoform	NM_016910	3.66	0.001	0.38
10482323	Ppp6c	protein phosphatase 6, catalytic subunit	NM_024209	3.98	0	0.38
10508619	Pum1	pumilio 1 (Drosophila)	NM_030722	3.79	0.001	0.38
10603011	Rbbp7	retinoblastoma binding protein 7	NM_009031	3.45	0.001	0.38
10505705	Sh3gl2	SH3-domain GRB2-like 2	NM_019535	3.07	0.004	0.38
10451248	Tjap1	tight junction associated protein 1	NM_028751	3.33	0.002	0.38
10389507	Tmem49	transmembrane protein 49	NM_029478	4.27	0	0.38
10480760	Traf2	TNF receptor-associated factor 2	NM_009422	3.77	0.001	0.38
10350090	Ube2t	ubiquitin-conjugating enzyme E2T (putative)	NM_026024	3.42	0.002	0.38
10590808	Yap1	yes-associated protein 1	NM_009534	3.74	0.001	0.38
10516520	Zfp362	zinc finger protein 362	NM_001081098	3.31	0.002	0.38
10491354	Zfp639	zinc finger protein 639	NM_144519	2.77	0.009	0.38
10413185	Zmiz1	zinc finger, MIZ-type containing 1	NM_183208	3.77	0.001	0.38
10382838	1810032O08Rik	RIKEN cDNA 1810032O08 gene	NR_027821	2.95	0.006	0.39
10452643	2900073G15Rik	RIKEN cDNA 2900073G15 gene	NM_026064	4.74	0	0.39
10593591	Acat1	acetyl-Coenzyme A acetyltransferase 1	NM_144784	3.52	0.001	0.39
10490104	Aurka	aurora kinase A	NM_011497	3.73	0.001	0.39
10472893	B230120H23Rik	RIKEN cDNA B230120H23 gene	NM_023057	3.41	0.002	0.39
10355325	Bard1	BRCA1 associated RING domain 1	NM_007525	3.8	0.001	0.39
10594774	Ccnb2	cyclin B2	NM_007630	3.58	0.001	0.39
10448506	Ccnf	cyclin F	NM_007634	3.02	0.005	0.39
10457385	Ccny	cyclin Y	NM_026484	5.77	0	0.39
10500948	Cttnbp2nl	CTTNBP2 N-terminal like	NM_030249	2.91	0.006	0.39
10402336	Ddx24	DEAD (Asp-Glu-Ala-Asp) box polypeptide 24	NM_001159502	3.51	0.001	0.39
10443598	Dnahc8	dynein, axonemal, heavy chain 8	NM_013811	4.53	0	0.39
10442651	Ift140	intraflagellar transport 140 homolog (Chlamydomonas)	NM_134126	3.52	0.001	0.39
10489620	Ncoa5	nuclear receptor coactivator 5	NM_144892	4.24	0	0.39
10365518	Nt5dc3	5'-nucleotidase domain containing 3	NM_175331	3.78	0.001	0.39
10521798	Pacrgl	PARK2 co-regulated-like	NM_025755	5	0	0.39
10476287	Pank2	pantothenate kinase 2 (Hallervorden-Spatz syndrome)	NM_153501	5.19	0	0.39
10558723	Psmd13	proteasome (prosome, macropain) 26S subunit, non-ATPase, 13	NM_011875	3	0.005	0.39
10533285	Ptpn11	protein tyrosine phosphatase, non-receptor type 11	NM_011202	5.06	0	0.39
10456001	Rps14	ribosomal protein S14	NM_020600	2.93	0.006	0.39
10467653	Rrp12	ribosomal RNA processing 12 homolog (S. cerevisiae)	NM_199447	2.81	0.008	0.39
10563260	Snrnp70	small nuclear ribonucleoprotein 70 (U1)	NM_009224	4.55	0	0.39
10379127	Spag5	sperm associated antigen 5	NM_017407	3.83	0	0.39
10416666	Sugt1	SGT1, suppressor of G2 allele of SKP1 (S. cerevisiae)	NM_026474	2.82	0.008	0.39
10515986	Zfp69	zinc finger protein 69	NM_001005788	2.98	0.005	0.39
10526735	Zscan21	zinc finger and SCAN domain containing 21	NM_011757	4.27	0	0.39
10542378	Atf7ip	activating transcription factor 7 interacting protein	NM_019426	3.19	0.003	0.4
10400589	C79407	expressed sequence C79407	BC052175	3.48	0.001	0.4
10382010	Dcaf7	DDB1 and CUL4 associated factor 7	NM_027946	3.19	0.003	0.4
10392881	Fdxr	ferredoxin reductase	NM_007997	2.91	0.006	0.4
10526882	Heatr2	HEAT repeat containing 2	NM_001081265	3.57	0.001	0.4
10563615	Hps5	Hermansky-Pudlak syndrome 5 homolog (human)	NM_001005247	4.06	0	0.4
10536996	Klhdc10	kelch domain containing 10	NM_029742	5.04	0	0.4
10444752	Ltb	lymphotoxin B	NM_008518	3.09	0.004	0.4
10381018	Msl1	male-specific lethal 1 homolog (Drosophila)	NM_028722	3.88	0	0.4
10463599	Nfkb2	nuclear factor of kappa light polypeptide gene enhancer in B-cells 2, p49/p100	NM_019408	3.82	0.001	0.4
10558847	Phrf1	PHD and ring finger domains 1	NM_001081118	4.95	0	0.4
10511498	Plekhf2	pleckstrin homology domain containing, family F (with FYVE domain) member 2	NM_175175	3.38	0.002	0.4
10583496	Ppan	peter pan homolog (Drosophila)	NM_145610	3.11	0.004	0.4
10458090	Reep5	receptor accessory protein 5	NM_007874	4.35	0	0.4
10536762	Snd1	staphylococcal nuclease and tudor domain containing 1	NM_019776	4.15	0	0.4
10454674	Srp19	signal recognition particle 19	NM_025527	2.76	0.009	0.4
10571106	Thap1	THAP domain containing, apoptosis associated protein 1	NM_199042	4.2	0	0.4
10517328	Tmem50a	transmembrane protein 50A	NM_027935	3.98	0	0.4
10362487	Tspyl1	testis-specific protein, Y-encoded-like 1	NM_009433	3.37	0.002	0.4
10565759	Uvrag	UV radiation resistance associated gene	NM_178635	3.44	0.001	0.4
10398562	Wdr20a	WD repeat domain 20A	NM_027149	3.45	0.001	0.4
10512739	Xpa	xeroderma pigmentosum, complementation group A	NM_011728	2.7	0.01	0.4
10493292	2810403A07Rik	RIKEN cDNA 2810403A07 gene	AK173057	2.78	0.009	0.41
10527441	Arpc1b	actin related protein 2/3 complex, subunit 1B	NM_023142	4.2	0	0.41
10412155	Ddx4	DEAD (Asp-Glu-Ala-Asp) box polypeptide 4	NM_001145885	4.36	0	0.41
10348096	Dis3l2	DIS3 mitotic control homolog (S. cerevisiae)-like 2	NM_153530	5.62	0	0.41
10551483	Eid2	EP300 interacting inhibitor of differentiation 2	NM_198425	2.99	0.005	0.41
10464342	Eno4	enolase 4	NM_178689	3.99	0	0.41
10491551	Exosc9	exosome component 9	NM_019393	2.73	0.01	0.41
10588083	Faim	Fas apoptotic inhibitory molecule	NM_001122851	2.99	0.005	0.41
10395855	Gm5081	predicted gene 5081	NM_001037746	3.49	0.001	0.41
10391949	Gosr2	golgi SNAP receptor complex member 2	NM_019650	3.33	0.002	0.41
10407173	Il6st	interleukin 6 signal transducer	NM_010560	4.36	0	0.41
10353311	Jph1	junctophilin 1	NM_020604	4	0	0.41
10510836	Lrrc47	leucine rich repeat containing 47	NM_201226	3.82	0.001	0.41
10440471	Mrpl39	mitochondrial ribosomal protein L39	NM_017404	5.93	0	0.41
10377319	Myh10	myosin, heavy polypeptide 10, non-muscle	NM_175260	4.09	0	0.41
10511084	Nadk	NAD kinase	NM_138671	3.97	0	0.41
10479335	Osbpl2	oxysterol binding protein-like 2	NM_144500	5.64	0	0.41
10382139	Psmd12	proteasome (prosome, macropain) 26S subunit, non-ATPase, 12	NM_025894	2.92	0.006	0.41
10379321	Rab11fip4	RAB11 family interacting protein 4 (class II)	NM_175543	3.49	0.001	0.41
10412981	Sec24c	Sec24 related gene family, member C (S. cerevisiae)	NM_172596	5.41	0	0.41
10509023	Syf2	SYF2 homolog, RNA splicing factor (S. cerevisiae)	NM_026780	4.28	0	0.41
10566804	Tmem9b	TMEM9 domain family, member B	NM_020050	4.23	0	0.41
10359948	Uap1	UDP-N-acetylglucosamine pyrophosphorylase 1	NM_133806	3.36	0.002	0.41
10595831	Zbtb38	zinc finger and BTB domain containing 38	NM_175537	2.75	0.009	0.41
10512747	5830415F09Rik	RIKEN cDNA 5830415F09 gene	BC092543	6.09	0	0.42
10376096	Acsl6	acyl-CoA synthetase long-chain family member 6	NM_001033598	3.49	0.001	0.42
10567702	Arhgap17	Rho GTPase activating protein 17	NM_144529	4.42	0	0.42
10540480	Arl8b	ADP-ribosylation factor-like 8B	NM_026011	5.13	0	0.42
10494238	Arnt	aryl hydrocarbon receptor nuclear translocator	NM_001037737	4.61	0	0.42
10401138	Atp6v1d	ATPase, H+ transporting, lysosomal V1 subunit D	NM_023721	4.64	0	0.42
10592734	Cbl	Casitas B-lineage lymphoma	NM_007619	3.7	0.001	0.42
10517559	Cdc42	cell division cycle 42 homolog (S. cerevisiae)	NM_009861	4.47	0	0.42
10530683	Chic2	cysteine-rich hydrophobic domain 2	NM_028850	4.12	0	0.42
10415262	Dcaf11	DDB1 and CUL4 associated factor 11	NM_133734	3.17	0.003	0.42
10377725	Dlg4	discs, large homolog 4 (Drosophila)	NM_007864	2.97	0.005	0.42
10536390	Glcci1	glucocorticoid induced transcript 1	NM_133236	3.24	0.003	0.42
10491272	Gpr160	G protein-coupled receptor 160	NM_001134385	2.95	0.006	0.42
10461220	Hnrnpul2	heterogeneous nuclear ribonucleoprotein U-like 2	NM_001081196	3.08	0.004	0.42
10478341	Ift52	intraflagellar transport 52 homolog (Chlamydomonas)	NM_172150	4.19	0	0.42
10459804	Katnal2	katanin p60 subunit A-like 2	NM_027721	3.71	0.001	0.42
10568150	Kif22	kinesin family member 22	NM_145588	3.37	0.002	0.42
10384603	Mdh1	malate dehydrogenase 1, NAD (soluble)	NM_008618	5.88	0	0.42
10526381	Mdh2	malate dehydrogenase 2, NAD (mitochondrial)	NM_008617	3.18	0.003	0.42
10598456	Otud5	OTU domain containing 5	NM_138604	5.75	0	0.42
10382284	Prkar1a	protein kinase, cAMP dependent regulatory, type I, alpha	NM_021880	3.33	0.002	0.42
10594785	Rnf111	ring finger 111	NM_033604	4.03	0	0.42
10557716	Rnf40	ring finger protein 40	NM_172281	3.55	0.001	0.42
10369655	Stox1	storkhead box 1	NM_001033260	4.02	0	0.42
10388861	Tmem199	transmembrane protein 199	NM_199199	3.78	0.001	0.42
10516666	Txlna	taxilin alpha	NM_001005506	4.3	0	0.42
10554351	Wdr93	WD repeat domain 93	NM_001037927	2.93	0.006	0.42
10373000	Xrcc6bp1	XRCC6 binding protein 1	NM_026858	4.36	0	0.42
10500042	Zfp687	zinc finger protein 687	NM_030074	4.05	0	0.42
10363905	Zwint	ZW10 interactor	NM_025635	4.54	0	0.42
10393614	Cbx8	chromobox homolog 8 (Drosophila Pc class)	NM_013926	2.99	0.005	0.43
10410576	Cep72	centrosomal protein 72	NM_028959	4.23	0	0.43
10380699	Copz2	coatomer protein complex, subunit zeta 2	NM_019877	3.52	0.001	0.43
10463254	D19Ertd386e	DNA segment, Chr 19, ERATO Doi 386, expressed	NM_177464	3.28	0.002	0.43
10573217	Ddx39	DEAD (Asp-Glu-Ala-Asp) box polypeptide 39	NM_197982	4.45	0	0.43
10517465	Kdm1a	lysine (K)-specific demethylase 1A	NM_133872	5.34	0	0.43
10476362	Mcm8	minichromosome maintenance deficient 8 (S. cerevisiae)	NM_025676	3.39	0.002	0.43
10449979	Morc2b	microrchidia 2B	NM_177719	3.38	0.002	0.43
10499811	Npr1	natriuretic peptide receptor 1	NM_008727	3.75	0.001	0.43
10408767	Slc35b3	solute carrier family 35, member B3	NM_134060	4.08	0	0.43
10361055	Vash2	vasohibin 2	NR_027352	3.35	0.002	0.43
10522090	Wdr19	WD repeat domain 19	NM_153391	2.97	0.005	0.43
10435487	Wdr5b	WD repeat domain 5B	NM_027113	4.31	0	0.43
10376988	Zkscan6	zinc finger with KRAB and SCAN domains 6	NM_026107	3.28	0.002	0.43
10455007	Zmat2	zinc finger, matrin type 2	NM_025594	4.66	0	0.43
10363786	Ank3	ankyrin 3, epithelial	NM_146005	3.08	0.004	0.44
10539727	C87436	expressed sequence C87436	NR_027370	4.96	0	0.44
10439392	Gtf2e1	general transcription factor II E, polypeptide 1 (alpha subunit)	NM_028812	4.73	0	0.44
10425207	H1f0	H1 histone family, member 0	NM_008197	4.61	0	0.44
10358816	Lamc1	laminin, gamma 1	NM_010683	3.61	0.001	0.44
10401335	Med6	mediator of RNA polymerase II transcription, subunit 6 homolog (yeast)	NM_027213	3.22	0.003	0.44
10507961	Mtf1	metal response element binding transcription factor 1	NM_008636	6.12	0	0.44
10568568	Oat	ornithine aminotransferase	NM_016978	3.7	0.001	0.44
10474902	Rad51	RAD51 homolog (S. cerevisiae)	NM_011234	3.6	0.001	0.44
10354216	Rfx8	regulatory factor X 8	NM_001145660	4.68	0	0.44
10399360	Rhob	ras homolog gene family, member B	NM_007483	3.73	0.001	0.44
10569057	Rnh1	ribonuclease/angiogenin inhibitor 1	NM_145135	3.36	0.002	0.44
10467852	Slc25a28	solute carrier family 25, member 28	NM_145156	3.85	0	0.44
10387936	Spag7	sperm associated antigen 7	NM_172561	5.24	0	0.44
10544497	Tarbp2	TAR (HIV) RNA binding protein 2	NM_009319	2.76	0.009	0.44
10494664	Wars2	tryptophanyl tRNA synthetase 2 (mitochondrial)	NM_027462	5.18	0	0.44
10433389	Alg1	asparagine-linked glycosylation 1 homolog (yeast, beta-1,4-mannosyltransferase)	NM_145362	3.46	0.001	0.45
10500685	Atp1a1	ATPase, Na+/K+ transporting, alpha 1 polypeptide	NM_144900	5.35	0	0.45
10374564	Cct4	chaperonin containing Tcp1, subunit 4 (delta)	NM_009837	4.63	0	0.45
10409190	Cenpp	centromere protein P	NM_025495	4.27	0	0.45
10447383	Epcam	epithelial cell adhesion molecule	NM_008532	3.84	0	0.45
10405291	Faf2	Fas associated factor family member 2	NM_178397	6.61	0	0.45
10536949	Fam40b	family with sequence similarity 40, member B	NM_177204	4.13	0	0.45
10381697	Hexim1	hexamethylene bis-acetamide inducible 1	NM_138753	5.24	0	0.45
10458226	Hspa9	heat shock protein 9	NM_010481	4.92	0	0.45
10446771	Lclat1	lysocardiolipin acyltransferase 1	NM_001081071	4.47	0	0.45
10523960	Pigg	phosphatidylinositol glycan anchor biosynthesis, class G	NM_001081234	3.05	0.004	0.45
10524314	Pitpnb	phosphatidylinositol transfer protein, beta	NM_019640	3.47	0.001	0.45
10360090	Ppox	protoporphyrinogen oxidase	NM_008911	3.33	0.002	0.45
10481920	Psmd5	proteasome (prosome, macropain) 26S subunit, non-ATPase, 5	NM_080554	6.01	0	0.45
10516789	Ptpru	protein tyrosine phosphatase, receptor type, U	NM_001083119	4.26	0	0.45
10497173	Pxmp3	peroxisomal membrane protein 3	NM_008994	3.68	0.001	0.45
10547613	Rimklb	ribosomal modification protein rimK-like family member B	NM_027664	3.84	0	0.45
10495830	Sec24d	Sec24 related gene family, member D (S. cerevisiae)	NM_027135	4.03	0	0.45
10596680	Sema3b	sema domain, immunoglobulin domain (Ig), short basic domain, secreted, (semaphorin) 3B	NM_001042779	4.67	0	0.45
10587508	Ttk	Ttk protein kinase	NM_009445	5.3	0	0.45
10495111	Wdr77	WD repeat domain 77	NM_027432	4.83	0	0.45
10554166	Akap13	A kinase (PRKA) anchor protein 13	NM_029332	3.95	0	0.46
10566502	Arfip2	ADP-ribosylation factor interacting protein 2	NM_029802	3.99	0	0.46
10452613	Arhgap28	Rho GTPase activating protein 28	NM_172964	4.1	0	0.46
10396694	Churc1	churchill domain containing 1	NM_206534	2.85	0.007	0.46
10591706	Elavl3	ELAV (embryonic lethal, abnormal vision, Drosophila)-like 3 (Hu antigen C)	NM_010487	4.9	0	0.46
10592126	Fam118b	family with sequence similarity 118, member B	NM_194257	5.58	0	0.46
10596704	Gnai2	guanine nucleotide binding protein (G protein), alpha inhibiting 2	NM_008138	5.74	0	0.46
10571288	Gtf2e2	general transcription factor II E, polypeptide 2 (beta subunit)	NM_026584	2.74	0.009	0.46
10381702	Hexim2	hexamthylene bis-acetamide inducible 2	NM_027658	3.84	0	0.46
10522749	Lphn3	latrophilin 3	NM_198702	3.36	0.002	0.46
10510991	Morn1	MORN repeat containing 1	NM_001081100	5.24	0	0.46
10349453	Rab3gap1	RAB3 GTPase activating protein subunit 1	NM_178690	5	0	0.46
10567407	Thumpd1	THUMP domain containing 1	NM_145585	3.21	0.003	0.46
10453721	Wac	WW domain containing adaptor with coiled-coil	NM_153085	2.81	0.008	0.46
10346074	Wdr75	WD repeat domain 75	NM_028599	2.75	0.009	0.46
10378739	Ywhae	tyrosine 3-monooxygenase/tryptophan 5-monooxygenase activation protein, epsilon polypeptide	NM_009536	3.46	0.001	0.46
10476648	Dstn	destrin	NM_019771	4.23	0	0.47
10480541	Ehmt1	euchromatic histone methyltransferase 1	NM_001012518	3.59	0.001	0.47
10349637	Fam72a	family with sequence similarity 72, member A	BC138225	3.6	0.001	0.47
10545308	Kdm3a	lysine (K)-specific demethylase 3A	NM_001038695	2.85	0.007	0.47
10408812	Mak	male germ cell-associated kinase	NM_001145803	4.29	0	0.47
10517287	Man1c1	mannosidase, alpha, class 1C, member 1	NM_207237	3.31	0.002	0.47
10606876	Morf4l2	mortality factor 4 like 2	NM_019768	3.78	0.001	0.47
10596327	Nek11	NIMA (never in mitosis gene a)-related expressed kinase 11	NM_172461	5.19	0	0.47
10356339	Pde6d	phosphodiesterase 6D, cGMP-specific, rod, delta	NM_008801	3.27	0.002	0.47
10585206	Pih1d2	PIH1 domain containing 2	NM_028300	4.31	0	0.47
10429341	Ptk2	PTK2 protein tyrosine kinase 2	NM_007982	3.93	0	0.47
10375667	Rnf130	ring finger protein 130	NM_021540	5.32	0	0.47
10344723	Rrs1	RRS1 ribosome biogenesis regulator homolog (S. cerevisiae)	NM_021511	3.21	0.003	0.47
10517948	Spen	SPEN homolog, transcriptional regulator (Drosophila)	NM_019763	5.01	0	0.47
10401781	Sptlc2	serine palmitoyltransferase, long chain base subunit 2	NM_011479	3.57	0.001	0.47
10470427	Wdr5	WD repeat domain 5	NM_080848	5.23	0	0.47
10447897	Wtap	Wilms' tumour 1-associating protein	NM_001113533	2.81	0.008	0.47
10544089	Zc3hav1	zinc finger CCCH type, antiviral 1	NM_028421	4.92	0	0.47
10533687	Zcchc8	zinc finger, CCHC domain containing 8	NM_027494	3.18	0.003	0.47
10523468	Bmp2k	BMP2 inducible kinase	NM_080708	3.3	0.002	0.48
10458138	Brd8	bromodomain containing 8	NM_030147	3.65	0.001	0.48
10515943	Ctps	cytidine 5'-triphosphate synthase	NM_016748	4.82	0	0.48
10489946	Dpm1	dolichol-phosphate (beta-D) mannosyltransferase 1	NM_010072	5.8	0	0.48
10524124	Golga3	golgi autoantigen, golgin subfamily a, 3	NM_008146	3.14	0.003	0.48
10488156	Kif16b	kinesin family member 16B	NM_001081133	2.77	0.009	0.48
10525555	Mlxip	MLX interacting protein	NM_133917	4.85	0	0.48
10459705	Smad4	MAD homolog 4 (Drosophila)	NM_008540	4.2	0	0.48
10589466	Smarcc1	SWI/SNF related, matrix associated, actin dependent regulator of chromatin, subfamily c, member 1	NM_009211	3.54	0.001	0.48
10409294	Sptlc1	serine palmitoyltransferase, long chain base subunit 1	NM_009269	5.13	0	0.48
10508420	Yars	tyrosyl-tRNA synthetase	NM_134151	3.52	0.001	0.48
10397476	2310044G17Rik	RIKEN cDNA 2310044G17 gene	BC026384	5.02	0	0.49
10581636	Atxn1l	ataxin 1-like	NM_001080930	4.6	0	0.49
10487480	Bub1	budding uninhibited by benzimidazoles 1 homolog (S. cerevisiae)	NM_001113179	2.77	0.009	0.49
10372750	Cand1	cullin associated and neddylation disassociated 1	NM_027994	6.81	0	0.49
10560487	Cd3eap	CD3E antigen, epsilon polypeptide associated protein	NM_145822	5.86	0	0.49
10419736	Dad1	defender against cell death 1	NM_010015	3.52	0.001	0.49
10375103	Fbxw11	F-box and WD-40 domain protein 11	NM_134015	5.59	0	0.49
10594251	Kif23	kinesin family member 23	NM_024245	5.73	0	0.49
10503098	Lyn	Yamaguchi sarcoma viral (v-yes-1) oncogene homolog	NM_001111096	3.75	0.001	0.49
10452709	Ndc80	NDC80 homolog, kinetochore complex component (S. cerevisiae)	NM_023294	4.08	0	0.49
10492757	Plrg1	pleiotropic regulator 1, PRL1 homolog (Arabidopsis)	NM_016784	5.98	0	0.49
10556509	Spon1	spondin 1, (f-spondin) extracellular matrix protein	NM_145584	3.12	0.004	0.49
10524878	Vsig10	V-set and immunoglobulin domain containing 10	NM_001033311	3.18	0.003	0.49
10441330	Zfp295	zinc finger protein 295	NM_175428	5.25	0	0.49
10357391	Zranb3	zinc finger, RAN-binding domain containing 3	NM_027678	3.11	0.004	0.49
10389373	Appbp2	amyloid beta precursor protein (cytoplasmic tail) binding protein 2	NM_025825	2.81	0.008	0.5
10350684	Arpc5	actin related protein 2/3 complex, subunit 5	NM_026369	2.76	0.009	0.5
10564978	Blm	Bloom syndrome homolog (human)	NM_007550	3.22	0.003	0.5
10440600	Cct8	chaperonin containing Tcp1, subunit 8 (theta)	NM_009840	4.73	0	0.5
10573203	Gipc1	GIPC PDZ domain containing family, member 1	NM_018771	3.46	0.001	0.5
10465861	Incenp	inner centromere protein	NM_016692	4.44	0	0.5
10477297	Kif3b	kinesin family member 3B	NM_008444	3.32	0.002	0.5
10459730	Me2	malic enzyme 2, NAD(+)-dependent, mitochondrial	NM_145494	4.48	0	0.5
10477815	Phf20	PHD finger protein 20	NM_172674	2.97	0.005	0.5
10494122	Rfx5	regulatory factor X, 5 (influences HLA class II expression)	NM_017395	4.43	0	0.5
10500237	Rprd2	regulation of nuclear pre-mRNA domain containing 2	NM_001081293	3.37	0.002	0.5
10463739	Taf5	TAF5 RNA polymerase II, TATA box binding protein (TBP)-associated factor	NM_177342	4.36	0	0.5
10374553	Tmem17	transmembrane protein 17	NM_153596	4.09	0	0.5
10381140	Ttc25	tetratricopeptide repeat domain 25	NM_028918	3.17	0.003	0.5
10443221	Uhrf1bp1	UHRF1 (ICBP90) binding protein 1	NM_001080769	4.09	0	0.5
10480381	Arhgap21	Rho GTPase activating protein 21	NM_001128084	3.51	0.001	0.51
10505791	BC057079	cDNA sequence BC057079	NM_001081184	5.78	0	0.51
10495896	Camk2d	calcium/calmodulin-dependent protein kinase II, delta	NM_001025439	2.75	0.009	0.51
10362676	Cdk19	cyclin-dependent kinase 19	NM_198164	3.21	0.003	0.51
10565486	Eed	embryonic ectoderm development	NM_021876	2.71	0.01	0.51
10447431	Foxn2	forkhead box N2	NM_180974	3.62	0.001	0.51
10422822	Lifr	leukemia inhibitory factor receptor	NM_013584	3.64	0.001	0.51
10542750	Med21	mediator complex subunit 21	NM_025315	3.34	0.002	0.51
10372928	Mon2	MON2 homolog (yeast)	NM_153395	6.3	0	0.51
10517996	Plekhm2	pleckstrin homology domain containing, family M (with RUN domain) member 2	NM_001033150	3.91	0	0.51
10490159	Pmepa1	prostate transmembrane protein, androgen induced 1	NM_022995	2.81	0.008	0.51
10408709	Ssr1	signal sequence receptor, alpha	NM_025965	3.9	0	0.51
10457235	Zfp438	zinc finger protein 438	NM_178722	5.36	0	0.51
10416736	6720463M24Rik	RIKEN cDNA 6720463M24 gene	BC052183	3.39	0.002	0.52
10591472	Cdc37	cell division cycle 37 homolog (S. cerevisiae)	NM_016742	4.75	0	0.52
10482200	Dennd1a	DENN/MADD domain containing 1A	NM_146122	5.12	0	0.52
10502522	Hs2st1	heparan sulfate 2-O-sulfotransferase 1	NM_011828	6.29	0	0.52
10467420	Pdlim1	PDZ and LIM domain 1 (elfin)	NM_016861	2.82	0.008	0.52
10431612	Rabl2a	RAB, member of RAS oncogene family-like 2A	NM_026817	3.34	0.002	0.52
10453102	Sfrs7	splicing factor, arginine/serine-rich 7	NM_146083	2.7	0.01	0.52
10395277	Sypl	synaptophysin-like protein	NM_013635	2.86	0.007	0.52
10381939	Tanc2	tetratricopeptide repeat, ankyrin repeat and coiled-coil containing 2	NM_181071	5.09	0	0.52
10459375	Txnl1	thioredoxin-like 1	NM_016792	5.69	0	0.52
10354938	Als2cr4	amyotrophic lateral sclerosis 2 (juvenile) chromosome region, candidate 4	NM_001033449	3.95	0	0.53
10511207	Cpsf3l	cleavage and polyadenylation specific factor 3-like	NM_028020	4.44	0	0.53
10490510	Dido1	death inducer-obliterator 1	NM_175551	3.9	0	0.53
10447097	Gemin6	gem (nuclear organelle) associated protein 6	NM_026053	3.64	0.001	0.53
10374228	Gm11992	predicted gene 11992	NM_001037928	4.49	0	0.53
10506880	Kti12	KTI12 homolog, chromatin associated (S. cerevisiae)	NM_029571	5.16	0	0.53
10401343	Map3k9	mitogen-activated protein kinase kinase kinase 9	NM_177395	4.4	0	0.53
10507328	Prdx1	peroxiredoxin 1	NM_011034	6.05	0	0.53
10360648	Psen2	presenilin 2	NM_011183	3.76	0.001	0.53
10479749	Rpp38	ribonuclease P/MRP 38 subunit (human)	NM_001013376	2.96	0.005	0.53
10446679	Spdya	speedy homolog A (Xenopus laevis)	NM_029254	4.57	0	0.53
10435048	Tctex1d2	Tctex1 domain containing 2	NM_025329	3.14	0.003	0.53
10576532	Tsnax	translin-associated factor X	NM_016909	6.13	0	0.53
10526153	Tyw1	tRNA-yW synthesizing protein 1 homolog (S. cerevisiae)	NM_001015876	5.55	0	0.53
10393320	Ube2o	ubiquitin-conjugating enzyme E2O	NM_173755	4.92	0	0.53
10453918	3110002H16Rik	RIKEN cDNA 3110002H16 gene	NM_029623	5.28	0	0.54
10347297	Arpc2	actin related protein 2/3 complex, subunit 2	NM_029711	7.36	0	0.54
10458794	Ccdc112	coiled-coil domain containing 112	NM_001160399	4.3	0	0.54
10574365	Ccdc113	coiled-coil domain containing 113	NM_172914	5.09	0	0.54
10516495	CK137956	cDNA sequence CK137956	NM_001134733	4.55	0	0.54
10568651	Dhx32	DEAH (Asp-Glu-Ala-His) box polypeptide 32	NM_133941	5.96	0	0.54
10504072	Dnaic1	dynein, axonemal, intermediate chain 1	NM_175138	3.83	0	0.54
10366554	Mdm1	transformed mouse 3T3 cell double minute 1	NM_148922	5.46	0	0.54
10502165	Sec24b	Sec24 related gene family, member B (S. cerevisiae)	NM_207209	4.88	0	0.54
10535477	Usp42	ubiquitin specific peptidase 42	NM_029749	5.21	0	0.54
10568417	1110007A13Rik	RIKEN cDNA 1110007A13 gene	BC038342	7.88	0	0.55
10575302	Ap1g1	adaptor protein complex AP-1, gamma 1 subunit	NM_009677	6.37	0	0.55
10527430	Arpc1a	actin related protein 2/3 complex, subunit 1A	NM_019767	5.07	0	0.55
10363379	Cbara1	calcium binding atopy-related autoantigen 1	NM_144822	4.44	0	0.55
10465895	Fads2	fatty acid desaturase 2	NM_019699	4.48	0	0.55
10400894	Gpr135	G protein-coupled receptor 135	NM_181752	4.91	0	0.55
10415608	Ift88	intraflagellar transport 88 homolog (Chlamydomonas)	NM_009376	3.1	0.004	0.55
10389025	Myo1d	myosin ID	NM_177390	4.9	0	0.55
10588429	Pik3r4	phosphatidylinositol 3 kinase, regulatory subunit, polypeptide 4, p150	NM_001081309	4.97	0	0.55
10412667	Ptprg	protein tyrosine phosphatase, receptor type, G	NM_008981	5.78	0	0.55
10466374	Tle4	transducin-like enhancer of split 4, homolog of Drosophila E(spl)	NM_011600	4.47	0	0.55
10377418	Tmem107	transmembrane protein 107	NM_028336	3.71	0.001	0.55
10535084	3110082I17Rik	RIKEN cDNA 3110082I17 gene	NM_028469	5.79	0	0.56
10456699	Acaa2	acetyl-Coenzyme A acyltransferase 2 (mitochondrial 3-oxoacyl-Coenzyme A thiolase)	NM_177470	3.44	0.001	0.56
10512129	B4galt1	UDP-Gal:betaGlcNAc beta 1,4- galactosyltransferase, polypeptide 1	NM_022305	5.16	0	0.56
10365729	Cdk17	cyclin-dependent kinase 17	NM_146239	5.99	0	0.56
10397818	Cpsf2	cleavage and polyadenylation specific factor 2	NM_016856	3.68	0.001	0.56
10485294	Hsd17b12	hydroxysteroid (17-beta) dehydrogenase 12	NM_019657	5.83	0	0.56
10528880	Lmbr1	limb region 1	NM_020295	5.65	0	0.56
10525439	P2rx4	purinergic receptor P2X, ligand-gated ion channel 4	NM_011026	3.9	0	0.56
10535389	Rnf216	ring finger protein 216	NM_080561	5.08	0	0.56
10512111	Smu1	smu-1 suppressor of mec-8 and unc-52 homolog (C. elegans)	NM_021535	6.93	0	0.56
10556246	Zfp143	zinc finger protein 143	NM_009281	3.22	0.003	0.56
10499273	BC023814	cDNA sequence BC023814	BC023814	5	0	0.57
10455472	Dcp2	DCP2 decapping enzyme homolog (S. cerevisiae)	NM_027490	3.7	0.001	0.57
10539702	Fam136a	family with sequence similarity 136, member A	BC103775	3.66	0.001	0.57
10351037	Gas5	growth arrest specific 5	NR_002840	4.2	0	0.57
10504743	Nans	N-acetylneuraminic acid synthase (sialic acid synthase)	NM_053179	3.58	0.001	0.57
10476935	Tmem90b	transmembrane protein 90B	NM_001085521	4.54	0	0.57
10465366	Zfpl1	zinc finger like protein 1	NM_024231	4.16	0	0.57
10483737	Atf2	activating transcription factor 2	NM_001025093	3.03	0.005	0.58
10512291	Dctn3	dynactin 3	NM_016890	4.3	0	0.58
10593668	Dmxl2	Dmx-like 2	NM_172771	3.32	0.002	0.58
10397277	Fcf1	FCF1 small subunit (SSU) processome component homolog (S. cerevisiae)	NM_028632	4.06	0	0.58
10557285	Lcmt1	leucine carboxyl methyltransferase 1	NM_025304	5.87	0	0.58
10444927	Nrm	nurim (nuclear envelope membrane protein)	NM_134122	4.23	0	0.58
10419532	Osgep	O-sialoglycoprotein endopeptidase	NM_133676	4	0	0.58
10465604	Stip1	stress-induced phosphoprotein 1	NM_016737	6.2	0	0.58
10476782	4930529M08Rik	RIKEN cDNA 4930529M08 gene	NM_175280	5	0	0.59
10474234	A930018P22Rik	RIKEN cDNA A930018P22 gene	BC048438	4.56	0	0.59
10367436	Cd63	CD63 antigen	NM_001042580	3.23	0.003	0.59
10523802	Cdc7	cell division cycle 7 (S. cerevisiae)	NM_009863	4.07	0	0.59
10397332	Eif2b2	eukaryotic translation initiation factor 2B, subunit 2 beta	NM_145445	4.43	0	0.59
10538438	Fam188b	family with sequence similarity 188, member B	NM_001142781	5.58	0	0.59
10467258	Myof	myoferlin	NM_001099634	4.07	0	0.59
10410452	Srd5a1	steroid 5 alpha-reductase 1	NM_175283	4.13	0	0.59
10369586	Supv3l1	suppressor of var1, 3-like 1 (S. cerevisiae)	NM_181423	5.09	0	0.59
10497842	Bbs7	Bardet-Biedl syndrome 7 (human)	NM_027810	2.77	0.009	0.6
10523297	Ccng2	cyclin G2	NM_007635	3.58	0.001	0.6
10356932	D1Ertd622e	DNA segment, Chr 1, ERATO Doi 622, expressed	BC023951	3.61	0.001	0.6
10393266	Foxj1	forkhead box J1	NM_008240	5.51	0	0.6
10385686	Hnrnpab	heterogeneous nuclear ribonucleoprotein A/B	NM_001048061	8.16	0	0.6
10447437	Klraq1	KLRAQ motif containing 1	NM_028658	6.59	0	0.6
10411882	Nln	neurolysin (metallopeptidase M3 family)	NM_029447	4.83	0	0.6
10503134	Sdcbp	syndecan binding protein	NM_001098227	3.76	0.001	0.6
10457598	Ss18	synovial sarcoma translocation, Chromosome 18	NM_009280	4.07	0	0.6
10466087	Tmem109	transmembrane protein 109	NM_134142	4.07	0	0.6
10413059	Vcl	vinculin	NM_009502	6.71	0	0.6
10446833	Birc6	baculoviral IAP repeat-containing 6	NM_007566	3.81	0.001	0.61
10513061	Ctnnal1	catenin (cadherin associated protein), alpha-like 1	NM_018761	4.86	0	0.61
10424260	D15Ertd621e	DNA segment, Chr 15, ERATO Doi 621, expressed	BC070426	3.42	0.002	0.61
10481654	Fpgs	folylpolyglutamyl synthetase	NM_010236	3.91	0	0.61
10435271	Heg1	HEG homolog 1 (zebrafish)	NM_175256	5.49	0	0.61
10462796	Kif11	kinesin family member 11	NM_010615	5.61	0	0.61
10349239	Mki67ip	Mki67 (FHA domain) interacting nucleolar phosphoprotein	NM_026472	5.04	0	0.61
10502904	Msh4	mutS homolog 4 (E. coli)	NM_031870	6.11	0	0.61
10474984	Nusap1	nucleolar and spindle associated protein 1	NM_133851	6.04	0	0.61
10540639	Ogg1	8-oxoguanine DNA-glycosylase 1	NM_010957	5.84	0	0.61
10373890	Tbc1d10a	TBC1 domain family, member 10a	NM_134023	5.13	0	0.61
10420071	Tm9sf1	transmembrane 9 superfamily member 1	NM_028780	4.72	0	0.61
10601492	Zfp711	zinc finger protein 711	NM_177747	5.04	0	0.61
10368875	Armc2	armadillo repeat containing 2	NM_001034858	5.68	0	0.62
10586248	Dennd4a	DENN/MADD domain containing 4A	NM_001162917	2.75	0.009	0.62
10411373	Hexb	hexosaminidase B	NM_010422	4.16	0	0.62
10366266	Pawr	PRKC, apoptosis, WT1, regulator	NM_054056	5.99	0	0.62
10508608	Pef1	penta-EF hand domain containing 1	NM_026441	3.6	0.001	0.62
10368730	Rpf2	ribosome production factor 2 homolog (S. cerevisiae)	NM_023323	3.35	0.002	0.62
10591241	Zfp426	zinc finger protein 426	NM_146221	3.92	0	0.62
10368893	Lace1	lactation elevated 1	NM_145743	5.33	0	0.63
10459772	Lipg	lipase, endothelial	NM_010720	3.21	0.003	0.63
10426244	Mapk8ip2	mitogen-activated protein kinase 8 interacting protein 2	NM_021921	3.04	0.004	0.63
10398695	Mark3	MAP/microtubule affinity-regulating kinase 3	NM_021516	4.02	0	0.63
10594322	Pias1	protein inhibitor of activated STAT 1	NM_019663	3.59	0.001	0.63
10406898	Taf9	TAF9 RNA polymerase II, TATA box binding protein (TBP)-associated factor	NM_027592	5.61	0	0.63
10496854	Ttll7	tubulin tyrosine ligase-like family, member 7	NM_027594	4.33	0	0.63
10567591	Usp31	ubiquitin specific peptidase 31	NM_001033173	4.28	0	0.63
10477032	5430405G05Rik	RIKEN cDNA 5430405G05 gene	NM_001160363	5.2	0	0.64
10427015	Acvr1b	activin A receptor, type 1B	NM_007395	6.32	0	0.64
10583788	Prkcsh	protein kinase C substrate 80K-H	NM_008925	4.88	0	0.64
10426180	Saps2	SAPS domain family, member 2	NM_026813	7.55	0	0.64
10379689	Taf15	TAF15 RNA polymerase II, TATA box binding protein (TBP)-associated factor	NM_027427	3.44	0.001	0.64
10583145	Tmem123	transmembrane protein 123	NM_133739	2.77	0.009	0.64
10456653	Myo5b	myosin VB	NM_201600	7.18	0	0.65
10539310	Pcgf1	polycomb group ring finger 1	NM_197992	3.49	0.001	0.65
10411306	Polk	polymerase (DNA directed), kappa	NM_012048	2.93	0.006	0.65
10526897	Sun1	Sad1 and UNC84 domain containing 1	NM_024451	5.88	0	0.65
10425511	Xpnpep3	X-prolyl aminopeptidase (aminopeptidase P) 3, putative	NM_177310	6.83	0	0.65
10458355	Apbb3	amyloid beta (A4) precursor protein-binding, family B, member 3	NM_146085	5.26	0	0.66
10410959	Atg10	autophagy-related 10 (yeast)	NM_025770	3.68	0.001	0.66
10452867	Dpy30	dpy-30 homolog (C. elegans)	NM_001146222	6.23	0	0.66
10461999	Fam108b	family with sequence similarity 108, member B	NM_146096	3	0.005	0.66
10534216	Gtf2i	general transcription factor II I	NM_001080746	8.52	0	0.66
10529801	Fbxl5	F-box and leucine-rich repeat protein 5	NM_001159963	4.52	0	0.67
10571849	Fbxo8	F-box protein 8	NM_015791	3.96	0	0.67
10388579	Gosr1	golgi SNAP receptor complex member 1	NM_016810	4.28	0	0.67
10395684	Nubpl	nucleotide binding protein-like	NM_029760	6.11	0	0.67
10500720	Slc22a15	solute carrier family 22 (organic anion/cation transporter), member 15	NM_001039371	5.62	0	0.67
10365495	BC030307	cDNA sequence BC030307	NM_001003910	5.64	0	0.68
10479852	Camk1d	calcium/calmodulin-dependent protein kinase ID	NM_177343	3.88	0	0.68
10596904	Ccdc36	coiled-coil domain containing 36	NM_001135198	6.31	0	0.68
10345981	Ercc5	excision repair cross-complementing rodent repair deficiency, complementation group 5	NM_011729	3.57	0.001	0.68
10478854	Slc9a8	solute carrier family 9 (sodium/hydrogen exchanger), member 8	NM_148929	7.02	0	0.68
10406881	Smn1	survival motor neuron 1	NM_011420	6.22	0	0.68
10464084	Tcf7l2	transcription factor 7-like 2, T-cell specific, HMG-box	NM_001142918	6.58	0	0.68
10564343	Tjp1	tight junction protein 1	NM_009386	4.27	0	0.68
10495343	Wdr47	WD repeat domain 47	NM_181400	4.86	0	0.68
10465388	Arl2	ADP-ribosylation factor-like 2	NM_019722	4.09	0	0.69
10521467	Ccdc96	coiled-coil domain containing 96	NM_025725	5.54	0	0.69
10395463	Ifrd1	interferon-related developmental regulator 1	NM_013562	6.42	0	0.69
10496338	Ppp3ca	protein phosphatase 3, catalytic subunit, alpha isoform	NM_008913	4.03	0	0.69
10544487	Tpk1	thiamine pyrophosphokinase	NM_013861	4.03	0	0.69
10378068	Xaf1	XIAP associated factor 1	NM_001037713	4.69	0	0.69
10399299	A830093I24Rik	RIKEN cDNA A830093I24 gene	BC145648	5.04	0	0.7
10486029	Atpbd4	ATP binding domain 4	NM_025675	3.33	0.002	0.7
10483719	Chn1	chimerin (chimaerin) 1	NM_001113246	5.41	0	0.7
10548829	Gucy2c	guanylate cyclase 2c	NM_001127318	5.76	0	0.7
10363195	Hsf2	heat shock factor 2	NM_008297	3.58	0.001	0.7
10404941	Kdm1b	lysine (K)-specific demethylase 1B	NM_172262	6.63	0	0.7
10345141	Lmbrd1	LMBR1 domain containing 1	NM_026719	6.19	0	0.7
10368508	2610036L11Rik	RIKEN cDNA 2610036L11 gene	NM_001109747	5.32	0	0.71
10605081	Bcap31	B-cell receptor-associated protein 31	NM_012060	7.31	0	0.71
10422728	Dab2	disabled homolog 2 (Drosophila)	NM_023118	4.37	0	0.71
10461690	Osbp	oxysterol binding protein	NM_001033174	7	0	0.71
10607336	Ribc1	RIB43A domain with coiled-coils 1	NM_025660	6.35	0	0.71
10352294	BC031781	cDNA sequence BC031781	BC031781	7.86	0	0.72
10357300	Dpp10	dipeptidylpeptidase 10	NM_199021	4.22	0	0.72
10472782	Hat1	histone aminotransferase 1	NM_026115	3.49	0.001	0.72
10387757	Rai12	retinoic acid induced 12	NM_018740	5.73	0	0.72
10558150	Htra1	HtrA serine peptidase 1	NM_019564	3.28	0.002	0.73
10490894	E2f5	E2F transcription factor 5	NM_007892	4.39	0	0.74
10353871	Lman2l	lectin, mannose-binding 2-like	NM_001013374	5.54	0	0.74
10463535	Nolc1	nucleolar and coiled-body phosphoprotein 1	NM_053086	7.54	0	0.74
10359770	Pou2f1	POU domain, class 2, transcription factor 1	NM_011137	4.58	0	0.74
10578916	Sc4mol	sterol-C4-methyl oxidase-like	NM_025436	4.44	0	0.74
10349711	Slc41a1	solute carrier family 41, member 1	NM_173865	5.75	0	0.74
10487577	Ckap2l	cytoskeleton associated protein 2-like	NM_181589	5.85	0	0.75
10424349	Sqle	squalene epoxidase	NM_009270	3.99	0	0.75
10552725	Vrk3	vaccinia related kinase 3	NM_133945	5.79	0	0.75
10383982	Znrf3	zinc and ring finger 3	NM_001080924	7.47	0	0.75
10557519	Hirip3	HIRA interacting protein 3	NM_172746	9.23	0	0.76
10546710	Shq1	SHQ1 homolog (S. cerevisiae)	NM_181590	7.88	0	0.76
10353050	Cops5	COP9 (constitutive photomorphogenic) homolog, subunit 5 (Arabidopsis thaliana)	NM_013715	7.48	0	0.77
10396079	Klhdc1	kelch domain containing 1	NM_178253	4.97	0	0.77
10373778	Morc2a	microrchidia 2A	NM_001159288	6.71	0	0.77
10358389	Rgs2	regulator of G-protein signaling 2	NM_009061	3.24	0.003	0.77
10406159	Zdhhc11	zinc finger, DHHC domain containing 11	NM_027704	6.71	0	0.77
10503695	Bach2	BTB and CNC homology 2	NM_007521	6.12	0	0.78
10444780	H2-D1	histocompatibility 2, D region locus 1	NM_010380	5	0	0.78
10476702	Sec23b	SEC23B (S. cerevisiae)	NM_019787	7.46	0	0.78
10543725	Tsga14	testis specific gene A14	NM_031998	7.83	0	0.78
10465244	Malat1	metastasis associated lung adenocarcinoma transcript 1 (non-coding RNA)	NR_002847	2.86	0.007	0.79
10521709	Lap3	leucine aminopeptidase 3	NM_024434	6.01	0	0.8
10373515	Suox	sulfite oxidase	NM_173733	4.31	0	0.8
10519607	4930420K17Rik	RIKEN cDNA 4930420K17 gene	BC147127	4.99	0	0.81
10401454	Entpd5	ectonucleoside triphosphate diphosphohydrolase 5	NM_001026214	7.05	0	0.82
10348600	Traf3ip1	TRAF3 interacting protein 1	NM_028718	6.86	0	0.82
10498284	Wwtr1	WW domain containing transcription regulator 1	NM_133784	7.98	0	0.82
10536620	Ing3	inhibitor of growth family, member 3	NM_023626	4.74	0	0.83
10406203	Stoml2	stomatin (Epb7.2)-like 2	NM_023231	7.86	0	0.83
10474437	Ccdc34	coiled-coil domain containing 34	NM_026613	3.79	0.001	0.84
10390484	Cwc25	CWC25 spliceosome-associated protein homolog (S. cerevisiae)	NM_026186	10.63	0	0.84
10510150	Gm13152	predicted gene 13152	BC085096	6.35	0	0.84
10556266	Wee1	WEE 1 homolog 1 (S. pombe)	NM_009516	7.34	0	0.84
10352281	Acbd3	acyl-Coenzyme A binding domain containing 3	NM_133225	4.22	0	0.85
10382462	Slc9a3r1	solute carrier family 9 (sodium/hydrogen exchanger), member 3 regulator 1	NM_012030	5.33	0	0.85
10353438	Tram2	translocating chain-associating membrane protein 2	NM_133252	10.03	0	0.85
10457644	Cdh2	cadherin 2	NM_007664	8.44	0	0.86
10399841	Cbll1	Casitas B-lineage lymphoma-like 1	NM_134048	6.98	0	0.87
10454286	Mapre2	microtubule-associated protein, RP/EB family, member 2	NM_153058	8.56	0	0.87
10445067	1700022C21Rik	RIKEN cDNA 1700022C21 gene	BC027007	3.98	0	0.88
10436402	Cldnd1	claudin domain containing 1	NM_171826	4.91	0	0.88
10416199	Entpd4	ectonucleoside triphosphate diphosphohydrolase 4	NM_026174	5.57	0	0.88
10433633	Mkl2	MKL/myocardin-like 2	NM_181860	6.11	0	0.88
10578649	Odz3	odd Oz/ten-m homolog 3 (Drosophila)	NM_011857	7.73	0	0.88
10396740	Gphn	gephyrin	NM_172952	5.11	0	0.89
10498485	Slc33a1	solute carrier family 33 (acetyl-CoA transporter), member 1	NM_015728	4.41	0	0.89
10458033	Stard4	StAR-related lipid transfer (START) domain containing 4	NM_133774	4.69	0	0.89
10384486	Etaa1	Ewing's tumor-associated antigen 1	NM_026576	3.47	0.001	0.9
10542791	Ppfibp1	PTPRF interacting protein, binding protein 1 (liprin beta 1)	NM_026221	5.22	0	0.9
10383708	Rnf185	ring finger protein 185	NM_145355	9.08	0	0.9
10481272	1700007K13Rik	RIKEN cDNA 1700007K13 gene	BC099566	6.42	0	0.92
10406111	Slc12a7	solute carrier family 12, member 7	NM_011390	8.23	0	0.93
10375382	Clint1	clathrin interactor 1	NM_001045520	7.76	0	0.94
10532133	Evi5	ecotropic viral integration site 5	NM_007964	3.85	0	0.97
10596072	Ppp2r3a	protein phosphatase 2, regulatory subunit B'', alpha	NM_001161362	5.13	0	0.97
10602223	Alg13	asparagine-linked glycosylation 13 homolog (S. cerevisiae)	NM_026247	5.62	0	0.99
10418766	Ankrd28	ankyrin repeat domain 28	NM_001024604	5.84	0	0.99
10553842	Otud7a	OTU domain containing 7A	NM_130880	7.66	0	1
10439424	4932425I24Rik	RIKEN cDNA 4932425I24 gene	NM_001081025	9.94	0	1.02
10527713	Rxfp2	relaxin/insulin-like family peptide receptor 2	NM_080468	9.01	0	1.02
10402195	Tc2n	tandem C2 domains, nuclear	NM_028924	3.96	0	1.03
10562523	Zfp507	zinc finger protein 507	NM_177739	7.55	0	1.03
10358677	1200016B10Rik	RIKEN cDNA 1200016B10 gene	NM_025819	3.08	0.004	1.04
10443438	Pnpla1	patatin-like phospholipase domain containing 1	NM_001034885	7.46	0	1.05
10501420	Stxbp3a	syntaxin binding protein 3A	NM_011504	3.46	0.001	1.05
10432180	Ccnt1	cyclin T1	NM_009833	5.47	0	1.06
10361754	Epm2a	epilepsy, progressive myoclonic epilepsy, type 2 gene alpha	NM_010146	11.04	0	1.06
10374415	Ppp3r1	protein phosphatase 3, regulatory subunit B, alpha isoform (calcineurin B, type I)	NM_024459	4.7	0	1.06
10529858	Tapt1	transmembrane anterior posterior transformation 1	NM_173764	10.7	0	1.06
10535559	Baiap2l1	BAI1-associated protein 2-like 1	NM_025833	8.54	0	1.08
10434942	Dlg1	discs, large homolog 1 (Drosophila)	NM_007862	4.42	0	1.08
10385719	Sec24a	Sec24 related gene family, member A (S. cerevisiae)	NM_175255	6.82	0	1.09
10522160	N4bp2	NEDD4 binding protein 2	NM_001024917	6.05	0	1.1
10500837	Dclre1b	DNA cross-link repair 1B, PSO2 homolog (S. cerevisiae)	NM_133865	10.71	0	1.13
10496638	Odf2l	outer dense fiber of sperm tails 2-like	NM_001162538	3.96	0	1.15
10528257	Rsbn1l	round spermatid basic protein 1-like	NM_001080977	3.75	0.001	1.15
10556208	D930014E17Rik	RIKEN cDNA D930014E17 gene	NM_020616	8.42	0	1.17
10394990	Mboat2	membrane bound O-acyltransferase domain containing 2	NM_026037	6.35	0	1.17
10402117	Rps6ka5	ribosomal protein S6 kinase, polypeptide 5	NM_153587	9.46	0	1.18
10406626	Homer1	homer homolog 1 (Drosophila)	NM_147176	5.16	0	1.2
10466745	Tjp2	tight junction protein 2	NM_011597	11.38	0	1.2
10365344	Tcp11l2	t-complex 11 (mouse) like 2	NM_146008	7.03	0	1.23
10382701	Sap30bp	SAP30 binding protein	NM_020483	10.87	0	1.25
10431113	Sult4a1	sulfotransferase family 4A, member 1	NM_013873	3.95	0	1.25
10556463	Arntl	aryl hydrocarbon receptor nuclear translocator-like	NM_007489	6.47	0	1.37
10497548	Fndc3b	fibronectin type III domain containing 3B	NM_173182	10.05	0	1.57
10455015	Vaultrc5	vault RNA component 5	NR_027885	4.94	0	1.6
10483353	Scn7a	sodium channel, voltage-gated, type VII, alpha	NM_009135	8.33	0	2.03
10532630	Adrbk2	adrenergic receptor kinase, beta 2	NM_177078	15.08	0	2.14
