# Supplementary material for: Novel Insights into the Downstream Pathways and Targets Controlled by Transcription Factors CREM in the Testis
Source: PLoS One. 2012 Feb 22;7(2):e31798. doi: 10.1371/journal.pone.0031798 (PMC3285179; doi:10.1371/journal.pone.0031798)
Supplement: Table S5 — A list of genes found in the cross-section between DE genes from Kosir et al. and the TFCat database from Fulton et al. (XLS) [file pone.0031798.s010.xls]

## Sheet: Table S5
Table S5: A list of genes found in the cross-section between DE genes from Kosir et al. and the TFCat database from Fulton et al.
Probe	Symbol	Description	GenBank	t-statistic	p-value	Fold Change
10471201	Abl1	c-abl oncogene 1, receptor tyrosine kinase	NM_001112703	-9	0	-0.85
10364559	Arid3a	AT rich interactive domain 3A (BRIGHT-like)	NM_007880	7.86	0	0.65
10494238	Arnt	aryl hydrocarbon receptor nuclear translocator	NM_001037737	4.61	0	0.42
10566800	Ascl3	achaete-scute complex homolog 3 (Drosophila)	NM_020051	3.73	0.001	0.38
10542378	Atf7ip	activating transcription factor 7 interacting protein	NM_019426	3.19	0.003	0.4
10545372	Atoh8	atonal homolog 8 (Drosophila)	NM_153778	-4.25	0	-0.69
10503695	Bach2	BTB and CNC homology 2	NM_007521	6.12	0	0.78
10512136	Bag1	BCL2-associated athanogene 1	NM_009736	-9.2	0	-1.01
10397359	Batf	basic leucine zipper transcription factor, ATF-like	NM_016767	-3.78	0.001	-0.35
10582427	Cbfa2t3	core-binding factor, runt domain, alpha subunit 2, translocated to, 3 (human)	NM_009824	3.46	0.001	0.32
10499751	Creb3l4	cAMP responsive element binding protein 3-like 4	NM_030080	-30.92	0	-3.2
10457205	Crem	cAMP responsive element modulator	NM_001110856	-10.43	0	-1.71
10590325	Ctnnb1	catenin (cadherin associated protein), beta 1	NM_007614	3.64	0.001	0.31
10533403	Cux2	cut-like homeobox 2	NM_007804	-3.77	0.001	-0.37
10444056	Daxx	Fas death domain-associated protein	NM_007829	4.26	0	0.37
10543058	Dlx5	distal-less homeobox 5	NM_010056	-9.06	0	-0.92
10536353	Dlx6	distal-less homeobox 6	NM_010057	-12.59	0	-1.16
10565486	Eed	embryonic ectoderm development	NM_021876	2.71	0.01	0.51
10416251	Egr3	early growth response 3	NM_018781	-6.17	0	-0.6
10551483	Eid2	EP300 interacting inhibitor of differentiation 2	NM_198425	2.99	0.005	0.41
10492997	Etv3	ets variant gene 3	NM_001083318	-3.12	0.004	-0.31
10536444	Foxp2	forkhead box P2	NM_053242	5.75	0	0.75
10451613	Foxp4	forkhead box P4	NM_001110824	3.8	0.001	0.38
10402440	Gsc	goosecoid homeobox	NM_010351	3.47	0.001	0.41
10356628	Hdac4	histone deacetylase 4	NM_207225	-3.55	0.001	-0.38
10361807	Hivep2	human immunodeficiency virus type I enhancer binding protein 2	NM_010437	2.83	0.008	0.57
10385686	Hnrnpab	heterogeneous nuclear ribonucleoprotein A/B	NM_001048061	8.16	0	0.6
10380654	Hoxb3	homeobox B3	NM_001079869	-4.31	0	-0.34
10569102	Irf7	interferon regulatory factor 7	NM_016850	3.72	0.001	0.56
10572456	Jund	Jun proto-oncogene related gene d	NM_010592	-6.25	0	-0.91
10602644	Kdm5c	lysine (K)-specific demethylase 5C	NM_013668	4.21	0	0.38
10422013	Klf12	Kruppel-like factor 12	NM_010636	3.54	0.001	0.82
10456566	Mbd2	methyl-CpG binding domain protein 2	NM_010773	-6.27	0	-0.94
10500114	Mllt11	myeloid/lymphoid or mixed-lineage leukemia (trithorax homolog, Drosophila); translocated to, 11	NM_019914	-6.13	0	-0.77
10514255	Mllt3	myeloid/lymphoid or mixed-lineage leukemia (trithorax homolog, Drosophila); translocated to, 3	NM_027326	-4.62	0	-0.95
10545921	Mxd1	MAX dimerization protein 1	NM_010751	2.76	0.009	0.27
10478718	Ncoa3	nuclear receptor coactivator 3	NM_008679	3.91	0	0.32
10533875	Ncor2	nuclear receptor co-repressor 2	NM_011424	-3.21	0.003	-0.31
10433096	Nfe2	nuclear factor, erythroid derived 2	NM_008685	-3.35	0.002	-0.43
10390271	Nfe2l1	nuclear factor, erythroid derived 2,-like 1	NM_008686	2.97	0.005	0.22
10580191	Nfix	nuclear factor I/X	NM_001081981	4.47	0	0.61
10416195	Nkx3-1	NK-3 transcription factor, locus 1 (Drosophila)	NM_010921	-4.31	0	-0.5
10395719	Npas3	neuronal PAS domain protein 3	NM_013780	3.12	0.004	0.27
10427035	Nr4a1	nuclear receptor subfamily 4, group A, member 1	NM_010444	-4.92	0	-1.61
10482249	Nr6a1	nuclear receptor subfamily 6, group A, member 1	NM_010264	-5.88	0	-0.64
10536976	Nrf1	nuclear respiratory factor 1	NM_010938	5.79	0	0.54
10436828	Olig1	oligodendrocyte transcription factor 1	NM_016968	-3.16	0.003	-0.42
10476874	Pax1	paired box gene 1	NM_008780	-5.47	0	-0.59
10512669	Pax5	paired box gene 5	NM_008782	-12.98	0	-0.92
10528840	Paxip1	PAX interacting (with transcription-activation domain) protein 1	NM_018878	4.79	0	0.36
10377439	Per1	period homolog 1 (Drosophila)	NM_001159367	-3.11	0.004	-0.5
10495012	Phtf1	putative homeodomain transcription factor 1	NM_013629	2.71	0.01	0.37
10495976	Pitx2	paired-like homeodomain transcription factor 2	NM_011098	-3.98	0	-0.42
10604165	Rhox11	reproductive homeobox 11	NM_198598	9.66	0	1.06
10450089	Ring1	ring finger protein 1	NM_009066	3.78	0.001	0.29
10451061	Runx2	runt related transcription factor 2	NM_001146038	-8.33	0	-1.05
10470446	Rxra	retinoid X receptor alpha	NM_011305	-7.17	0	-1.24
10459999	Sall3	sal-like 3 (Drosophila)	NM_178280	-3.28	0.002	-0.31
10429944	Scrt1	scratch homolog 1, zinc finger protein (Drosophila)	NM_130893	-4.01	0	-0.51
10500157	Setdb1	SET domain, bifurcated 1	NM_018877	6.01	0	0.54
10585625	Sin3a	transcriptional regulator, SIN3A (yeast)	NM_011378	3.26	0.002	0.37
10400967	Six1	sine oculis-related homeobox 1 homolog (Drosophila)	NM_009189	-3.01	0.005	-0.32
10589466	Smarcc1	SWI/SNF related, matrix associated, actin dependent regulator of chromatin, subfamily c, member 1	NM_009211	3.54	0.001	0.48
10545283	Smyd1	SET and MYND domain containing 1	NM_001160127	3.04	0.004	0.27
10357790	Sox13	SRY-box containing gene 13	NM_011439	7.21	0	0.6
10411078	Spz1	spermatogenic leucine zipper 1	NM_030237	-25.53	0	-3.62
10479765	Suv39h2	suppressor of variegation 3-9 homolog 2 (Drosophila)	NM_022724	-10.83	0	-1.51
10598107	Taf1a	TATA box binding protein (Tbp)-associated factor, RNA polymerase I, A	NM_021466	4.05	0	0.7
10606674	Taf7l	TAF7-like RNA polymerase II, TATA box binding protein (TBP)-associated factor	NM_028958	10.3	0	1.21
10368229	Tbpl1	TATA box binding protein-like 1	NM_011603	3.13	0.003	0.37
10456522	Tcf4	transcription factor 4	NM_013685	4.52	0	1.09
10464084	Tcf7l2	transcription factor 7-like 2, T-cell specific, HMG-box	NM_001142918	6.58	0	0.68
10552874	Tead2	TEA domain family member 2	NM_011565	-4.65	0	-0.57
10548146	Tead4	TEA domain family member 4	NM_011567	3.32	0.002	0.28
10381006	Thra	thyroid hormone receptor alpha	NM_178060	6.09	0	0.93
10586039	Tle3	transducin-like enhancer of split 3, homolog of Drosophila E(spl)	NM_001083927	-14.3	0	-1.55
10566358	Trim30	tripartite motif-containing 30	NM_009099	3.09	0.004	0.92
10395320	Twist1	twist homolog 1 (Drosophila)	NM_011658	2.71	0.01	0.37
10589848	Ubp1	upstream binding protein 1	NM_001083319	-7.5	0	-1.43
10498284	Wwtr1	WW domain containing transcription regulator 1	NM_133784	7.98	0	0.82
10435769	Zbtb20	zinc finger and BTB domain containing 20	NM_019778	3.48	0.001	0.67
10541098	Zfp239	zinc finger protein 239	NM_001001792	9.35	0	1.23
10599812	Zic3	zinc finger protein of the cerebellum 3	NM_009575	11.23	0	1.29
10422504	Zic5	zinc finger protein of the cerebellum 5	NM_022987	-4.59	0	-0.42
10526735	Zscan21	zinc finger and SCAN domain containing 21	NM_011757	4.27	0	0.39
